# Supplementary material for: African swine fever virus pEP364R acts as an important inflammatory-inducing factor to activate NLRP3 inflammasome-mediated pyroptosis by regulating DDX3X
Source: PLoS Pathog. 2026 Feb 25;22(2):e1013874. doi: 10.1371/journal.ppat.1013874 (PMC12952717; doi:10.1371/journal.ppat.1013874)
Supplement: S1 Data — (ZIP) [file ppat.1013874.s012.zip]

Archive with 29 entries (22 files):
- S1_Data/
- S1_Data/Fig1/
- S1_Data/Fig1/A/
- S1_Data/Fig1/A/ASFV infection-IL-1β,IL-6,IL-10,IL-18.pzfx
- S1_Data/Fig1/A/ASFV infection-IL-1β,IL-6,IL-10,IL-18.xlsx
- S1_Data/Fig1/A/ASFV infection-TNF-α,IFN-γ.pzfx
- S1_Data/Fig1/A/ASFV infection-TNF-α,IFN-γ.xlsx
- S1_Data/Fig1/B/
- S1_Data/Fig1/B/IFN-γ.xlsx
- S1_Data/Fig1/B/IL-10.xlsx
- S1_Data/Fig1/B/IL-18.pzfx
- S1_Data/Fig1/B/IL-18.xlsx
- S1_Data/Fig1/B/IL-1β.xlsx
- S1_Data/Fig1/B/IL-1β,IL-10,IFN-γ.pzfx
- S1_Data/Fig1/B/IL-6.pzfx
- S1_Data/Fig1/B/IL-6.xlsx
- S1_Data/Fig1/B/TNF-α.pzfx
- S1_Data/Fig1/B/TNF-α.xlsx
- S1_Data/Fig1/C/
- S1_Data/Fig1/C/ASFV infection (0,6,12,24h)-replication.pzfx
- S1_Data/Fig1/C/ASFVASFV infection (0,6,12,24h)-replication.xlsx
- S1_Data/Fig1/D/
- S1_Data/Fig1/D/ASFV Infect-6,12,24h-IL-1.mscn
- S1_Data/Fig1/D/ASFV Infect-6,12,24h-P30.mscn
- S1_Data/Fig1/D/ASFV Infect-6,12,24h-β-Actin/
- S1_Data/Fig1/D/ASFV Infect-6,12,24h-β-Actin/p-actin 2022.06.09_.tif
- S1_Data/Fig1/D/ASFV Infect-6,12,24h-β-Actin/p-actin 2022.06.09_Ch+Marker.jpg
- S1_Data/Fig1/D/ASFV Infect-6,12,24h-β-Actin/p-actin 2022.06.09_Ch-Marker.jpg
- S1_Data/Fig1/D/ASFV Infect-6,12,24h-β-Actin/p-actin 2022.06.09_Ch-Marker.tif
