# Supplementary material for: African swine fever virus pEP364R acts as an important inflammatory-inducing factor to activate NLRP3 inflammasome-mediated pyroptosis by regulating DDX3X
Source: PLoS Pathog. 2026 Feb 25;22(2):e1013874. doi: 10.1371/journal.ppat.1013874 (PMC12952717; doi:10.1371/journal.ppat.1013874)
Supplement: S1 Data — (ZIP) [file ppat.1013874.s012.zip › S1_Data/Fig1/A/ASFV infection-IL-1β,IL-6,IL-10,IL-18.xlsx]

## Sheet: Sheet1
	Original Data				ΔCt			ΔΔCt			2^(-ΔΔCt)			Mock Normalization
						Average value	9.26							Average value
IL-1β	Mock	25	26.7		8.41	10.11		-0.85	0.85		1.8025	0.554785		1.17864	1
	6h	23	22.49	22.54	3.84	3.33	3.38	-5.42	-5.93	-5.88	61.606	52.1646	58.892		52.2686	44.2582	49.966
	12h	21.89	22.13	22.88	3.315	3.555	4.305	-5.945	-5.705	-5.88	42.8137	60.9688	58.892		36.3246	51.728	49.966
	24h	22.16	21.16	21.5	2.635	1.635	1.975	-6.625	-7.625	-7.285	98.7015	197.403	155.957		83.7416	167.483	132.319
						Average value	18.59							Average value
IL-6	Mock	35.06	35.28	35.2	18.47	18.69	18.61	-0.12	0.1	0.02	1.08673	0.933033	0.988957	1.00291	1
	6h	30.96	31.62	31.48	11.8	12.46	12.32	-6.79	-6.13	-6.27	110.661	70.0348	77.1717		110.34	69.8317	76.9479
	12h	30.59	30.2	30.36	12.015	11.625	11.785	-6.575	-6.965	-6.805	95.3394	124.932	111.817		95.0629	124.57	111.493
	24h	31.49	31.21	31.21	11.965	11.685	11.685	-6.625	-6.905	-6.905	98.7015	119.843	119.843		98.4153	119.495	119.495
						Average value	5.76							Average value
IL-10	Mock	24.91	N/A	25.55	8.32	0	8.96	2.56		3.2	0.169576		0.108819	0.139197	1
	6h	25.9	25.47	25.58	6.74	6.31	6.42	0.98	0.55	0.66	0.50698	0.68302	0.632878		3.64217	4.90685	4.54663
	12h	24.76	24.99	25.11	6.185	6.415	6.535	0.425	0.655	0.775	0.744839	0.635075	0.584389		5.35096	4.56242	4.19828
	24h	25.45	26.01	26.26	5.925	6.485	6.735	0.165	0.725	0.975	0.891929	0.604997	0.50874		6.40766	4.34633	3.65481
						Average value	9.93							Average value
IL-18	Mock	23.99	29.05		7.4	12.46		-2.53	2.53		1.77571678208999	0.173139		0.173139	1
	6h	25.23	25.95		6.07	6.79		-3.86	-3.14		14.5203	8.81524			83.8652	50.9143
	12h	25.04	24.41		6.465	5.835		-3.465	-4.095		11.0425	17.089			63.7786	98.7015
	24h	24.02	24.1		4.495	4.575		-5.435	-5.355		43.2611	40.9275			249.864	236.386
	Original Data				Average value
GAPDH	Mock	16.63	16.55		16.59
	6h	19	19.32		19.16
	12h	18.38	18.77		18.575
	24h	19.64	19.41		19.525
															6Bv ]0000000000000000
