# Supplementary material for: African swine fever virus pEP364R acts as an important inflammatory-inducing factor to activate NLRP3 inflammasome-mediated pyroptosis by regulating DDX3X
Source: PLoS Pathog. 2026 Feb 25;22(2):e1013874. doi: 10.1371/journal.ppat.1013874 (PMC12952717; doi:10.1371/journal.ppat.1013874)
Supplement: S1 Data — (ZIP) [file ppat.1013874.s012.zip › S1_Data/Fig1/A/ASFV infection-TNF-α,IFN-γ.xlsx]

## Sheet: Sheet1
	Original Data				ΔCt			ΔΔCt			2^(-ΔΔCt)			Mock Normalization
						Average value	7.83333							Average value
TNF-α	Mock	24.89	24.92	24.9	7.82	7.85	7.83	-0.0133333	0.0166667	-0.00333333	1.00928	0.988514	1.00231	1.00004	1
	6h	27.11	26.93	26.97	7.915	7.735	7.775	0.0816667	-0.0983333	-0.0583333	0.944965	1.07054	1.04126		0.94493	1.0705	1.04122
	12h	26.23	26.21	28.03	6.985	6.965	8.785	-0.848333	-0.868333	-0.0583333	1.80042	1.82555	1.04126		1.80035	1.82548	1.04122
	24h	26.32	26.36	26.55	6.42	6.46	6.65	-1.41333	-1.37333	-1.18333	2.63959	2.59475	2.27101		2.63949	2.59466	2.27092
						Average value	12.5467							Average value
IFN-γ	Mock	29.67	29.56	29.62	12.6	12.49	12.55	0.0533333	-0.0566667	0.00333333	0.963707	1.04006	0.997692	1.00049	1
	6h	31	30.62	31.05	11.805	11.425	11.855	-0.741667	-1.12167	-0.691667	1.67211	2.17598	1.61515		1.67129	2.17492	1.61436
	12h	30.41	30.21	30.67	11.165	10.965	11.425	-1.38167	-1.58167	-1.12167	2.60569	2.99315	2.17598		2.60443	2.9917	2.17492
	24h	29.86	29.23	29.25	9.96	9.33	9.35	-2.58667	-3.21667	-3.19667	6.00709	9.29636	9.16838		6.00417	9.29185	9.16392
	Original Data				Average value
GAPDH	Mock	17.08	17.06		17.07
	6h	19.17	19.22		19.195
	12h	19.22	19.27		19.245
	24h	19.57	20.23		19.9
