# Supplementary material for: African swine fever virus pEP364R acts as an important inflammatory-inducing factor to activate NLRP3 inflammasome-mediated pyroptosis by regulating DDX3X
Source: PLoS Pathog. 2026 Feb 25;22(2):e1013874. doi: 10.1371/journal.ppat.1013874 (PMC12952717; doi:10.1371/journal.ppat.1013874)
Supplement: S1 Data — (ZIP) [file ppat.1013874.s012.zip › S1_Data/Fig1/B/IFN-γ.xlsx]

## Sheet: 标准曲线 1_01
检测结果(Detection Results)
20211104-IFN-GAMA.skax
2021/11/4 17:53:38
标准曲线 1(Standard Curve 1)
拟合类型: 线性回归(Fitting Type: Linear Regression)
利用外推法: 否(Extrapolation Used: No)
通过原点的力线: 否(Line through Origin: No)
浓度转化: 线性(Concentration Conversion: Linear)
信号转换: 线性(Signal Conversion: Linear)
波长：450 nm(Wavelength: 450 nm)
样本组：组 1(Sample Group: Group 1)
	(Standard Samples Absorbance Values)		Samples Absorbance Values
信号(Signal)	1		2	3	4	5	6	7	8	9	10	11	12
A	2.3943	Mock	0.3562	0.3595	0.3564
B	1.68	6h	0.4711	0.4735	0.4701
C	1.1242	12h	0.62827	0.6287	0.5317
D	0.5551	24h	1.1258	1.1428	1.186
E	0.3553
F
G
H
	标准曲线(Standard Sample Concentration)		Samples Concentration
浓度 [pg/ml](Concentration[pg/ml])	1		2	3	4	5	6	7	8	9	10	11	12
A	2249.37	Mock	179.753	179.862	179.862
B	1445.58	6h	739.313	739.452	719.231
C	820.192	12h	937.312	937.421	838.124
D	179.862	24h	1423.36	1445.46	1443.57
E	< 最小值(< minimum Value)
F
G
H
Autoloading range A1 - M90
