# Supplementary material for: African swine fever virus pEP364R acts as an important inflammatory-inducing factor to activate NLRP3 inflammasome-mediated pyroptosis by regulating DDX3X
Source: PLoS Pathog. 2026 Feb 25;22(2):e1013874. doi: 10.1371/journal.ppat.1013874 (PMC12952717; doi:10.1371/journal.ppat.1013874)
Supplement: S1 Data — (ZIP) [file ppat.1013874.s012.zip › S1_Data/Fig1/B/IL-10.xlsx]

## Sheet: 标准曲线 1_01
检测结果(Detection Results)
20211104-il-1o.skax
2021/11/4 17:50:28
标准曲线 1(Standard Curve 1)
拟合类型: 线性回归(Fitting Type: Linear Regression)
利用外推法: 否(Extrapolation Used: No)
通过原点的力线: 否(Line through Origin: No)
浓度转化: 线性(Concentration Conversion: Linear)
信号转换: 线性(Signal Conversion: Linear)
波长：450 nm(Wavelength: 450 nm)
样本组：组 1(Sample Group: Group 1)	标准曲线(Standard Sample Concentration)
信号(Signal)	1		2	3	4	5	6	7	8	9	10	11	12
A	2.0968	Mock	0.2412	0.231
B	1.1841	6h	0.2569	0.2222
C	0.6701	12h	0.2369	0.2491
D	0.3423	24h	0.2615	0.2742
E	0.183
F
G
H
	标准曲线(Standard Sample Concentration)		Sample Concentration
浓度 [pg/ml](Concentration[pg/ml])	1		2	3	4	5	6	7	8	9	10	11	12
A	176.644	Mock	9.5636	9.4672
B	95.4485	6h	12.9622	11.9836
C	49.7161	12h	13.3646	13.2623
D	20.5532	24h	15.3562	15.6428
E	< 最小值(< minimum Value)
F
G
H
			Concentration of the sample prior to dilution
		Mock	47.818	47.336
		6h	64.811	59.918
		12h	66.823	66.3115
		24h	76.781	78.214
Autoloading range A1 - M90
