# Supplementary material for: African swine fever virus pEP364R acts as an important inflammatory-inducing factor to activate NLRP3 inflammasome-mediated pyroptosis by regulating DDX3X
Source: PLoS Pathog. 2026 Feb 25;22(2):e1013874. doi: 10.1371/journal.ppat.1013874 (PMC12952717; doi:10.1371/journal.ppat.1013874)
Supplement: S1 Data — (ZIP) [file ppat.1013874.s012.zip › S1_Data/Fig1/B/IL-18.xlsx]

## Sheet: Sheet1
检测结果(Detection Results)
20211104-il-18.skax
2021-11-04 17:55:28
标准曲线 1(Standard Curve 1)
拟合类型: 线性回归(Fitting Type: Linear Regression)
利用外推法: 否(Extrapolation Used: No)
通过原点的力线: 否(Line through Origin: No)
浓度转化: 线性(Concentration Conversion: Linear)
信号转换: 线性(Signal Conversion: Linear)
波长：450 nm(Wavelength: 450 nm)
样本组：组 1(Sample Group: Group 1)	Sample Concentration
浓度 [pg/ml](Concentration[pg/ml])	1	2	3	4	5	6	7	8	9	10	11	12
A
B	15.3967	14.7393	14.6555	14.9205	15.7461	17.0199	16.1919	Mock
C	24.9533	16.8017	15.903	26.0626	27.5852	27.2903	24.8382	6h
D	30.5828	25.3189	19.2061	23.3524	33.8724	34.7571	43.4696	12h
E	48.7673	45.7089	46.8593	44.3801	48.5339	44.3615	48.0893	24h
F
G
H
	Concentration of the sample prior to dilution
	61.5868	58.9572	58.622	59.682	62.9844	68.0796	64.7676	Mock
	99.8132	67.2068	63.612	104.25	110.341	109.161	99.3528	6h
	122.331	101.276	76.8244	93.4096	135.49	139.028	173.878	12h
	195.069	182.836	187.437	177.52	194.136	177.446	192.357	24h
Autoloading range A1 - M90
