# Supplementary material for: African swine fever virus pEP364R acts as an important inflammatory-inducing factor to activate NLRP3 inflammasome-mediated pyroptosis by regulating DDX3X
Source: PLoS Pathog. 2026 Feb 25;22(2):e1013874. doi: 10.1371/journal.ppat.1013874 (PMC12952717; doi:10.1371/journal.ppat.1013874)
Supplement: S1 Data — (ZIP) [file ppat.1013874.s012.zip › S1_Data/Fig1/B/IL-1β.xlsx]

## Sheet: 标准曲线 1_01
检测结果(Detection Results)
20211104.skax
2021/11/4 17:44:43
标准曲线 1(Standard Curve 1)
拟合类型: 线性回归(Fitting Type: Linear Regression)
利用外推法: 否(Extrapolation Used: No)
通过原点的力线: 否(Line through Origin: No)
浓度转化: 线性(Concentration Conversion: Linear)
信号转换: 线性(Signal Conversion: Linear)
波长：450 nm(Wavelength: 450 nm)
样本组：组 1(Sample Group: Group 1)	标准曲线(Standard Sample Concentration)		Samples Absorbance Values
信号(Signal)	1		2	3	4	5	6	7	8	9	10	11	12
A	1.9106	Mock	0.2251	0.214	0.2253
B	1.0464	6h	0.3931	0.394	0.3973
C	0.628	12h	0.4881	0.4988	0.4115
D	0.4537	24h	0.5934	0.5968	0.5979
E	0.1773
F
G
H
	标准曲线(Standard Sample Concentration)		Sample Concentration
浓度 [pg/ml](Concentration[pg/ml])	1		2	3	4	5	6	7	8	9	10	11	12
A	39.7145	Mock	8.4431	8.6842	8.9325
B	20.1091	6h	9.2453	9.5642	9.2794
C	10.6179	12h	11.4535	11.2864	11.7542
D	6.6652	24h	13.3673	13.3545	13.562
E	< 最小值(< minimum Value)
F
G
H			Concentration of the sample prior to dilution
		Mock	42.2155	43.421	44.6625
		6h	46.2265	47.821	46.397
		12h	57.2675	56.432	58.771
		24h	66.8365	66.7725	67.81
Autoloading range A1 - M90
