# Supplementary material for: African swine fever virus pEP364R acts as an important inflammatory-inducing factor to activate NLRP3 inflammasome-mediated pyroptosis by regulating DDX3X
Source: PLoS Pathog. 2026 Feb 25;22(2):e1013874. doi: 10.1371/journal.ppat.1013874 (PMC12952717; doi:10.1371/journal.ppat.1013874)
Supplement: S1 Data — (ZIP) [file ppat.1013874.s012.zip › S1_Data/Fig1/B/IL-6.xlsx]

## Sheet: Sheet1
检测结果(Detection Results)
il-6.skax
2021/10/26 18:03:21
标准曲线 1(Standard Curve 1)
拟合类型: 线性回归(Fitting Type: Linear Regression)
利用外推法: 否(Extrapolation Used: No)
通过原点的力线: 否(Line through Origin: No)
浓度转化: 线性(Concentration Conversion: Linear)
信号转换: 线性(Signal Conversion: Linear)
波长：450 nm(Wavelength: 450 nm)
样本组：组 1(Sample Group: Group 1)
			Sample Concentration
浓度 [pg/ml](Concentration[pg/ml])	1		2	3	4	5	6	7	8	9	10	11	12
A		Mock	95.7844	98.6566	102.865
B		6h	177.877	199.522	186.403
C		12h	244.241	182.865	198.657
D		24h	312.689	395.784	349.396
E
F
G
H
			Concentration of the sample prior to dilution
		Mock	383.138	394.626	411.461
		6h	711.51	798.086	745.613
		12h	976.962	731.461	794.626
		24h	1250.76	1583.14	1397.58
Autoloading range A1 - M90
