# Supplementary material for: African swine fever virus pEP364R acts as an important inflammatory-inducing factor to activate NLRP3 inflammasome-mediated pyroptosis by regulating DDX3X
Source: PLoS Pathog. 2026 Feb 25;22(2):e1013874. doi: 10.1371/journal.ppat.1013874 (PMC12952717; doi:10.1371/journal.ppat.1013874)
Supplement: S1 Data — (ZIP) [file ppat.1013874.s012.zip › S1_Data/Fig1/B/TNF-α.xlsx]

## Sheet: Sheet1
检测结果(Detection Results)
20211104-TNF.skax
2021-11-04 17:58:28
标准曲线 1(Standard Curve 1)
拟合类型: 线性回归(Fitting Type: Linear Regression)
利用外推法: 否(Extrapolation Used: No)
通过原点的力线: 否(Line through Origin: No)
浓度转化: 线性(Concentration Conversion: Linear)
信号转换: 线性(Signal Conversion: Linear)
波长：450 nm(Wavelength: 450 nm)
样本组：组 1(Sample Group: Group 1)		Sample Concentration
浓度 [pg/ml](Concentration[pg/ml])	1	2	3	4	5	6	7	8	9	10	11	12
A	mock	39.1447	34.2504	33.7773
B	6h	51.1254	47.245	43.1174
C	12h	65.0165	64.3571	61.2821
D	24h	95.5526	93.0962	88.1839
E
F
G
H		Concentration of the sample prior to dilution
	mock	78.2894	68.5008	67.5546
	6h	102.251	94.49	86.2348
	12h	130.033	128.714	122.564
	24h	191.105	186.192	176.368
Autoloading range A1 - M90
