# Supplementary material for: African swine fever virus pEP364R acts as an important inflammatory-inducing factor to activate NLRP3 inflammasome-mediated pyroptosis by regulating DDX3X
Source: PLoS Pathog. 2026 Feb 25;22(2):e1013874. doi: 10.1371/journal.ppat.1013874 (PMC12952717; doi:10.1371/journal.ppat.1013874)
Supplement: S1 Data — (ZIP) [file ppat.1013874.s012.zip › S1_Data/Fig1/C/ASFVASFV infection (0,6,12,24h)-replication.xlsx]

## Sheet: Sheet1
信号(Signal)	Samples CT Values
A	1		2	3	4	5	6	7
B	36.271	36.271	36.271	36.271	0h
C	27.9216	28.3516	28.2216	29.4296	6h
D	25.0096	25.0396	23.2996	24.7496	12h
E	24.0296	22.5896	22.7696	23.4496	24h
F
G
H
Standard Curve	y=(-3.3652)x+36.271
	ASFV copies (number/μl)
	0	0	0	0	0h
	2.4811	2.35332	2.39195	2.03298	6h
	3.34643	3.33751	3.85457	3.42369	12h
	3.63764	4.06555	4.01206	3.81	24h
