# Supplementary material for: African swine fever virus pEP364R acts as an important inflammatory-inducing factor to activate NLRP3 inflammasome-mediated pyroptosis by regulating DDX3X
Source: PLoS Pathog. 2026 Feb 25;22(2):e1013874. doi: 10.1371/journal.ppat.1013874 (PMC12952717; doi:10.1371/journal.ppat.1013874)
Supplement: S2 Data — (ZIP) [file ppat.1013874.s013.zip]

Archive with 45 entries (34 files):
- S2_Data/
- S2_Data/Fig2/
- S2_Data/Fig2/A/
- S2_Data/Fig2/A/ASFV infection-CCK-8.pzfx
- S2_Data/Fig2/A/ASFV infection-CCK-8.xlsx
- S2_Data/Fig2/B/
- S2_Data/Fig2/B/ASFV infection- Caspase-1 activity.pzfx
- S2_Data/Fig2/B/ASFV infection- Caspase-1 activity.xlsx
- S2_Data/Fig2/C/
- S2_Data/Fig2/C/ASFV infection- LDH.pzfx
- S2_Data/Fig2/C/ASFV infection- LDH.xlsx
- S2_Data/Fig2/E/
- S2_Data/Fig2/E/ASFV Infect-Caspase-1.mscn
- S2_Data/Fig2/E/ASFV Infect-Caspase-11.mscn
- S2_Data/Fig2/E/ASFV Infect-GSDMD+GSDMD-N.scn
- S2_Data/Fig2/E/ASFV Infect-GSDME-N.scn
- S2_Data/Fig2/E/ASFV Infect-GSDME.scn
- S2_Data/Fig2/E/ASFV Infect-IL-1β.mscn
- S2_Data/Fig2/E/ASFV Infect-P30.scn
- S2_Data/Fig2/E/ASFV Infect-pro-Caspase-11.mscn
- S2_Data/Fig2/E/ASFV Infect-β-Actin.scn
- S2_Data/Fig2/H/
- S2_Data/Fig2/H/ASFV Infect-ASC oligo-ASC oligo.mscn
- S2_Data/Fig2/H/ASFV Infect-ASC oligo-input-ASC.scn
- S2_Data/Fig2/H/ASFV Infect-ASC oligo-input-P30.scn
- S2_Data/Fig2/H/ASFV Infect-ASC oligo-input-β-Actin.scn
- S2_Data/Fig2/I/
- S2_Data/Fig2/I/inflammation/
- S2_Data/Fig2/I/inflammation/ASFV Infect-PBMC-Actin.mscn
- S2_Data/Fig2/I/inflammation/ASFV Infect-PBMC-Caspase-1.mscn
- S2_Data/Fig2/I/inflammation/ASFV Infect-PBMC-IL-1.mscn
- S2_Data/Fig2/I/inflammation/ASFV Infect-PBMC-P72.mscn
- S2_Data/Fig2/I/NF-kB/
- S2_Data/Fig2/I/NF-kB/ASFV Infect--p-IKB,A.mscn
- S2_Data/Fig2/I/NF-kB/ASFV Infect--p-p65.mscn
- S2_Data/Fig2/I/NF-kB/ASFV Infect--P72.mscn
- S2_Data/Fig2/I/NF-kB/ASFV Infect-Actin.mscn
- S2_Data/Fig2/K/
- S2_Data/Fig2/K/ASFV-PBMC-Caspase-1.pzfx
- S2_Data/Fig2/K/ASFV-PBMC-Caspase-1.xlsx
- S2_Data/Fig2/K/ASFV-PBMC-CCK-8.pzfx
- S2_Data/Fig2/K/ASFV-PBMC-CCK-8.xlsx
- S2_Data/Fig2/K/ASFV-PBMC-IL-1β.pzfx
- S2_Data/Fig2/K/ASFV-PBMC-IL-1β,P72.xlsx
- S2_Data/Fig2/K/ASFV-PBMC-P72.pzfx
