# Supplementary material for: African swine fever virus pEP364R acts as an important inflammatory-inducing factor to activate NLRP3 inflammasome-mediated pyroptosis by regulating DDX3X
Source: PLoS Pathog. 2026 Feb 25;22(2):e1013874. doi: 10.1371/journal.ppat.1013874 (PMC12952717; doi:10.1371/journal.ppat.1013874)
Supplement: S2 Data — (ZIP) [file ppat.1013874.s013.zip › S2_Data/Fig2/A/ASFV infection-CCK-8.xlsx]

## Sheet: Sheet1
检测结果(Detection Results)
20211129 cck-8-2.skax
2021/11/29 19:57:58
吸光度 1(Absorbance 1)
波长: 450 nm(Wavelength: 450 nm)
板 1
吸光值(Absorbance value)
	Blank hole				MOI=0.1				MOI=1				MOI=10
	0.1	0.1	0.1086	0.10846	0.1	0.10001	0.1086	0.10846	0.100047	0.1	0.10862	0.10862	0.10012	0.1	0.108603	0.108538	0h
	1.5856	1.4298	1.4098	1.4158	1.0017	1.0099	1.00022	0.9438	0.7337	0.7327	0.5309	0.4636	0.5392	0.499	0.4937	0.4627	24h
					Cell Viability
					MOI=0.1				MOI=1				MOI=10
					1	1.0001	1	1	1.00047	1	1.00018	1.00148	1.0012	1	1.00003	1.00072	0h
					0.631748	0.706323	0.709476	0.66662	0.462727	0.512449	0.376578	0.327447	0.340061	0.349	0.350192	0.326812	24h
					Cell Viability Percentage (%)
					MOI=0.1				MOI=1				MOI=10
					100	100	100	100	100	100	100	100	100	100	100	100	0h
					63.1748	70.6323	70.9476	66.662	46.2727	51.2449	37.6578	32.7447	34.0061	34.9	35.0192	32.6812	24h
