# Supplementary material for: African swine fever virus pEP364R acts as an important inflammatory-inducing factor to activate NLRP3 inflammasome-mediated pyroptosis by regulating DDX3X
Source: PLoS Pathog. 2026 Feb 25;22(2):e1013874. doi: 10.1371/journal.ppat.1013874 (PMC12952717; doi:10.1371/journal.ppat.1013874)
Supplement: S2 Data — (ZIP) [file ppat.1013874.s013.zip › S2_Data/Fig2/B/ASFV infection- Caspase-1 activity.xlsx]

## Sheet: 标准曲线 1_01
检测结果(Detection Results)
20211213caspase-1-1huoxing.skax
2021/12/13 21:27:11
标准曲线 1(Standard Curve 1)
拟合类型: 线性回归(Fitting Type: Linear Regression)
利用外推法: 否(Extrapolation Used: No)
通过原点的力线: 否(Line through Origin: No)
浓度转化: 线性(Concentration Conversion: Linear)
信号转换: 线性(Signal Conversion: Linear)
波长：405 nm(Wavelength: 405 nm)
样本组：组 1(Sample Group: Group 1)
Standard Curve	y = 0.00231283x + 0.0732445
	y = ax + b
	a =	0.00231283
	b =	0.0732445
	R²：0.998
信号(Signal)	1		2	3	4	5	6	7
A	0.0742621	0.0743755	0.0745489		0.0883158	0.119164	0.131864
B	0.0744425	0.0742806	0.0745744		0.0918429	0.115923	0.131808
C	0.0744055	0.0737348	0.0744888		0.0901416	#VALUE!	#VALUE!
D	0.0743894	0.074449	0.0744287		0.0887597	#VALUE!	#VALUE!
E
F
G	0h				24h
H	0.1	1	10		0.1	1	10
浓度 [(Um)](Concentration[(Um)])	1		2	3	4	5	6	7
A	0.44	0.489	0.564		6.5164	19.8542	25.3455
B	0.518	0.448	0.575		8.0414	18.453	25.321
C	0.502	0.212	0.538		7.3058	#VALUE!	#VALUE!
D	0.495	0.5208	0.512		6.7083	#VALUE!	#VALUE!
E
F
G
H
