# Supplementary material for: African swine fever virus pEP364R acts as an important inflammatory-inducing factor to activate NLRP3 inflammasome-mediated pyroptosis by regulating DDX3X
Source: PLoS Pathog. 2026 Feb 25;22(2):e1013874. doi: 10.1371/journal.ppat.1013874 (PMC12952717; doi:10.1371/journal.ppat.1013874)
Supplement: S2 Data — (ZIP) [file ppat.1013874.s013.zip › S2_Data/Fig2/C/ASFV infection- LDH.xlsx]

## Sheet: Sheet1
检测结果(Detection Results)
20211201-LDH-2.skax
2021/12/1 21:27:03
吸光度 1(Absorbance 1)
波长：490 nm(Wavelength: 490 nm)
板 1(Plate 1)		0h				24h
		0.1	1	10		0.1	1	10
吸光值(Absorbance Values)	1	2	3	4	5	6	7	8	9	10	11	12
A		0.3749	0.3749	0.7434		0.7933	0.8152	1.1926
B		0.4333	0.4333	0.7173		0.771	0.883	1.14373
C		0.3394	0.3394	0.4427		0.753	0.834	1.1472
D		0.3863	0.3863	0.51		0.74831	0.79847	1.15363
对照孔吸光度(Control well absorbance)	0.4934
最大酶活性吸光度(Maximum enzyme activity absorbance)	2.62603
		0h				24h
		0.1	1	10		0.1	1	10
		2.55651	2.13257	2.49876		12.9371	14.5501	26.6937
		2.81811	2.55658	2.81811		14.0015	15.8443	26.0503
		2.22131	2.24421	2.49876		12.7683	17.6167	26.5834
		2.02196	2.02122	2.81811			16.843
Autoloading range A1 - M28
