# Supplementary material for: African swine fever virus pEP364R acts as an important inflammatory-inducing factor to activate NLRP3 inflammasome-mediated pyroptosis by regulating DDX3X
Source: PLoS Pathog. 2026 Feb 25;22(2):e1013874. doi: 10.1371/journal.ppat.1013874 (PMC12952717; doi:10.1371/journal.ppat.1013874)
Supplement: S2 Data — (ZIP) [file ppat.1013874.s013.zip › S2_Data/Fig2/K/ASFV-PBMC-Caspase-1.xlsx]

## Sheet: 吸光度 1_01
检测结果(Detection Results)
20230831-CASPASE-1-1.skax
2023/8/31 18:17:01
吸光度 1(Absorbance 1)
波长：405 nm(Wavelength: 405 nm)
板 1(Plate 1)
Standard Curve	y = 0.0579293x + 0.0999675
吸光值(Absorbance)	1	2	3	4	5	6	7	8	9	10	11	12			Caspase-1 activityunit (U)
A															Mock	ASFV
B			0.1216		0.1851										0.373429	1.46959
C			0.1218		0.1809										0.376882	1.39709
D			0.1219		0.1829										0.378608	1.43162
E			0.1213		0.1773										0.368251	1.33495
F			0.1283		0.1793										0.489088	1.36947
G			0.1233		0.1807										0.402775	1.39364
H
样本(Sample)	1	2	3	4	5	6	7	8	9	10	11	12
A
B			未知0001		未知0007
C			未知0002		未知0008
D			未知0003		未知0009
E			未知0004		未知0010
F			未知0005		未知0011
G			未知0006		未知0012
H
Autoloading range A1 - M28
