# Supplementary material for: African swine fever virus pEP364R acts as an important inflammatory-inducing factor to activate NLRP3 inflammasome-mediated pyroptosis by regulating DDX3X
Source: PLoS Pathog. 2026 Feb 25;22(2):e1013874. doi: 10.1371/journal.ppat.1013874 (PMC12952717; doi:10.1371/journal.ppat.1013874)
Supplement: S2 Data — (ZIP) [file ppat.1013874.s013.zip › S2_Data/Fig2/K/ASFV-PBMC-CCK-8.xlsx]

## Sheet: Sheet1
检测结果(Detection Results)
20230817-ASFV-PBMC-CCK-8.skax
2023/8/17 10:58:25
吸光度 1(Absorbance 1 )
波长：450 nm(Wavelength: 450 nm)
板 1(Plate 1)
吸光值(Absorbance)	1	2	3	4	5	6	7	8	9	10	11	12
A				ASFV-PBMC-CCK-8活性吸光度-2h (ASFV-PBMC-CCK-8-Absorbance-2h)				健康猪PBMC-CCK-8-活性吸光度-2h (Mock-PBMC-CCK-8-Absorbance-2h)		Blank well absorbance
B				0.387082				0.60001		0.62881
C				0.397844				0.6009		0.6682
D				0.331687				0.6052		0.59312
E				0.362953				0.6033		0.5837
F				0.352531				0.59		0.5828
G				0.402375				1.0939		1.78025
H							Average	0.682218		0.806147
				Relative Absorbance
				ASFV				Mock
				0.480163				0.879498
				0.493513				0.880803
				0.411448				0.887106
				0.450232				0.884321
				0.437304				0.864826
				0.499133			Average	0.879311
				Mock Normalization
				ASFV				Mock
				0.546067				1
				0.561249
				0.467921
				0.512028
				0.497326
				0.567642
				Cell Viability (%)
				ASFV				Mock
				54.6067				100
				56.1249
				46.7921
				51.2028
				49.7326
				56.7642
