# Supplementary material for: African swine fever virus pEP364R acts as an important inflammatory-inducing factor to activate NLRP3 inflammasome-mediated pyroptosis by regulating DDX3X
Source: PLoS Pathog. 2026 Feb 25;22(2):e1013874. doi: 10.1371/journal.ppat.1013874 (PMC12952717; doi:10.1371/journal.ppat.1013874)
Supplement: S2 Data — (ZIP) [file ppat.1013874.s013.zip › S2_Data/Fig2/K/ASFV-PBMC-IL-1β,P72.xlsx]

## Sheet: Sheet1
		Original data			ΔCt			ΔΔCt			2^(-ΔΔCt)			Mock Normalization
						Average value	4.71667						Average value	2.50649
IL-1	Mock-PBMC	24.55	19.58	18.62	8.35	3.38	2.42	3.63333	-1.33667	-2.29667	0.0805856	2.52567	4.91321	1
	ASFV-PBMC	19.68	19.09	19.36	0.525	-0.065	0.205	-4.19167	-4.78167	-4.51167	18.2733	27.5059	22.8111	7.2904	10.9739	9.10083
						Average value	11.7567						Average value	1.1988
P72	Mock-PBMC	27.47	29.29	27.11	11.27	13.09	10.91	-0.486667	1.33333	-0.846667	1.4012	0.39685	1.79834	1
	ASFV-PBMC	26.8	26.35	26.37	7.645	7.195	7.215	-4.11167	-4.56167	-4.54167	17.2876	23.6156	23.2905	14.4703	19.7217	19.4502
		Original data						Average value
GAPDH	Mock-PBMC	16.11	15.59	16.36	16.57	16.37		16.2
	ASFV-PBMC	18.68	18.98	18.97	19.52	19.6	19.18	19.155
