# Supplementary material for: African swine fever virus pEP364R acts as an important inflammatory-inducing factor to activate NLRP3 inflammasome-mediated pyroptosis by regulating DDX3X
Source: PLoS Pathog. 2026 Feb 25;22(2):e1013874. doi: 10.1371/journal.ppat.1013874 (PMC12952717; doi:10.1371/journal.ppat.1013874)
Supplement: S3 Data — (ZIP) [file ppat.1013874.s014.zip]

Archive with 36 entries (29 files):
- S3_Data/
- S3_Data/A/
- S3_Data/A/ASFV+VX765/
- S3_Data/A/ASFV+VX765/ASFV infect+VX765-actin.mscn
- S3_Data/A/ASFV+VX765/ASFV infect+VX765-GSDMD+GSDMD-N.mscn
- S3_Data/A/ASFV+VX765/ASFV infect+VX765-IL-1.scn
- S3_Data/A/ASFV+VX765/ASFV infect+VX765-P72.mscn
- S3_Data/A/ASFV+VX765/ASFV infect+VX765-Pro-Caspase-1+Caspase-1.mscn
- S3_Data/A/ASFV+VX765/ASFV infect+VX765-pro-IL-1.mscn
- S3_Data/A/ASFV-VX765-ELISA.pzfx
- S3_Data/A/ASFV-VX765-ELISA.xlsx
- S3_Data/B/
- S3_Data/B/ASFV+MCC950/
- S3_Data/B/ASFV+MCC950/ASFV infect+MCC950-Actin.mscn
- S3_Data/B/ASFV+MCC950/ASFV infect+MCC950-Caspase-1.mscn
- S3_Data/B/ASFV+MCC950/ASFV infect+MCC950-GSDMD+GSDMD-N.mscn
- S3_Data/B/ASFV+MCC950/ASFV infect+MCC950-P72.mscn
- S3_Data/B/ASFV+MCC950/ASFV infect+MCC950-pro-Caspase-1.mscn
- S3_Data/B/ASFV+MCC950/ASFV infect+MCC950-pro-IL-1+IL-1.mscn
- S3_Data/B/ASFV-MCC950-ELISA.pzfx
- S3_Data/B/ASFV-MCC950-ELISA.xlsx
- S3_Data/D/
- S3_Data/D/ASFV+shASC/
- S3_Data/D/ASFV+shASC/ASFV infect+shASC-Actin .mscn
- S3_Data/D/ASFV+shASC/ASFV infect+shASC-ASC .mscn
- S3_Data/D/ASFV+shASC/ASFV infect+shASC-IL-1 .mscn
- S3_Data/D/ASFV+shASC/ASFV infect+shASC-pro-IL-I.mscn
- S3_Data/D/ASFV+shASC/LPS+Nig+shASC-Actin.mscn
- S3_Data/D/ASFV+shASC/LPS+Nig+shASC-ASC.mscn
- S3_Data/D/ASFV+shASC/LPS+Nig+shASC-IL-1.mscn
- S3_Data/D/ASFV+shASC/LPS+Nig+shASC-pro-IL-1.mscn
- S3_Data/D/ASFV+shASC/LPS,ASFV+shASC-GSDMD.mscn
- S3_Data/D/ASFV+shASC/LPS,ASFV+shASC-P72.mscn
- S3_Data/D/ASFV+shASC/LPS,ASFV+shASC-pro-C+C.mscn
- S3_Data/D/shASC-ASFV-ELISA-IL-1.pzfx
- S3_Data/D/shASC-ASFV-ELISA-IL-1.xlsx
