# Supplementary material for: African swine fever virus pEP364R acts as an important inflammatory-inducing factor to activate NLRP3 inflammasome-mediated pyroptosis by regulating DDX3X
Source: PLoS Pathog. 2026 Feb 25;22(2):e1013874. doi: 10.1371/journal.ppat.1013874 (PMC12952717; doi:10.1371/journal.ppat.1013874)
Supplement: S3 Data — (ZIP) [file ppat.1013874.s014.zip › S3_Data/A/ASFV-VX765-ELISA.xlsx]

## Sheet: Sheet1
浓度 [pg/ml](Concentration[pg/ml])	标准曲线			Concentration		Concentration prior to dilution
A	标准曲线(Standard Sample Concentration)	DMSO	Mock	110.046	62.1987	220.091	124.397
B	976.551		LPS	808.233	911.081	1616.47	1822.16
C	552.944		WT	578.298	634.678	1156.6	1269.36
D	248.133	VX-765	Mock	100.046	82.1987	200.091	164.397
E	115.187		LPS	475.376	587.915	950.752	1175.83
F	47.2761		WT	407.786	409.307	815.572	818.615
G	19.1388
H	9.5198
Standard Curve	y = 0.00176463x + 0.205306
