# Supplementary material for: African swine fever virus pEP364R acts as an important inflammatory-inducing factor to activate NLRP3 inflammasome-mediated pyroptosis by regulating DDX3X
Source: PLoS Pathog. 2026 Feb 25;22(2):e1013874. doi: 10.1371/journal.ppat.1013874 (PMC12952717; doi:10.1371/journal.ppat.1013874)
Supplement: S4 Data — (ZIP) [file ppat.1013874.s015.zip]

Archive with 28 entries (23 files):
- S4_Data/
- S4_Data/E/
- S4_Data/E/ASFV+shCaspase-1/
- S4_Data/E/ASFV+shCaspase-1/ASFV infect+shCaspase-1-Actin.mscn
- S4_Data/E/ASFV+shCaspase-1/ASFV infect+shCaspase-1-IL-1.mscn
- S4_Data/E/ASFV+shCaspase-1/ASFV infect+shCaspase-1-pro-IL-1.mscn
- S4_Data/E/ASFV+shCaspase-1/LPS+Nig+shCaspase-1-Actin.mscn
- S4_Data/E/ASFV+shCaspase-1/LPS+Nig+shCaspase-1-IL-1.mscn
- S4_Data/E/ASFV+shCaspase-1/LPS+Nig+shCaspase-1pro-Caspase-1.mscn
- S4_Data/E/ASFV+shCaspase-1/LPS,ASFV infect+shCaspase-1-GSDMD.mscn
- S4_Data/E/ASFV+shCaspase-1/LPS,ASFV infect+shCaspase-1-p72.mscn
- S4_Data/E/ASFV+shCaspase-1/LPS,ASFV infect+shCaspase-1-pro-Caspase+Caspase-1.mscn
- S4_Data/E/shCaspase-1-ASFV-ELISA-IL-1.pzfx
- S4_Data/E/shCaspase-1-ASFV-ELISA-IL-1.xlsx
- S4_Data/F/
- S4_Data/F/ASFV+shNLRP3/
- S4_Data/F/ASFV+shNLRP3/ASFV infect+shNLRP3-IL-1.mscn
- S4_Data/F/ASFV+shNLRP3/ASFV infect+shNLRP3-NLRP3.mscn
- S4_Data/F/ASFV+shNLRP3/ASFV infect+shNLRP3-pro-IL-1.mscn
- S4_Data/F/ASFV+shNLRP3/LPS+Nig+shNLRP3-IL-1.mscn
- S4_Data/F/ASFV+shNLRP3/LPS+Nig+shNLRP3-NLRP3.mscn
- S4_Data/F/ASFV+shNLRP3/LPS+Nig+shNLRP3-pro-IL-1.mscn
- S4_Data/F/ASFV+shNLRP3/LPS,ASFV infect+shNLRP3-Actin.mscn
- S4_Data/F/ASFV+shNLRP3/LPS,ASFV infect+shNLRP3-GSDMD.mscn
- S4_Data/F/ASFV+shNLRP3/LPS,ASFV infect+shNLRP3-P72.mscn
- S4_Data/F/ASFV+shNLRP3/LPS,ASFV infect+shNLRP3-pro-Casp+Casp.mscn
- S4_Data/F/shNLRP3-ASFV-ELISA-IL-1.pzfx
- S4_Data/F/shNLRP3-ASFV-ELISA-IL-1.xlsx
