# Supplementary material for: African swine fever virus pEP364R acts as an important inflammatory-inducing factor to activate NLRP3 inflammasome-mediated pyroptosis by regulating DDX3X
Source: PLoS Pathog. 2026 Feb 25;22(2):e1013874. doi: 10.1371/journal.ppat.1013874 (PMC12952717; doi:10.1371/journal.ppat.1013874)
Supplement: S4 Data — (ZIP) [file ppat.1013874.s015.zip › S4_Data/E/shCaspase-1-ASFV-ELISA-IL-1.xlsx]

## Sheet: 标准曲线 1_01
检测结果(Detection Results)
20220624-shRNA-IL-1beta.skax
2022/6/24 16:26:17
标准曲线 1(Standard Curve 1)
拟合类型: 线性回归(Fitting Type: Linear Regression)
利用外推法: 否(Extrapolation Used: No)
通过原点的力线: 否(Line through Origin: No)
浓度转化: 线性(Concentration Conversion: Linear)
信号转换: 线性(Signal Conversion: Linear)
波长：450 nm(Wavelength: 450 nm)
样本组：组 1(Sample Group: Group 1)
板 1(Plate 1)			shCaspase-ASFV-WT			shCaspase-LPS
	(Standard Samples Absorbance Values)		2	3	4	5	6	7
信号(Signal)	1	Mock	0.1221	0.118	0.1139	0.364275	0.36947	0.365722
A	2.4216	Vector	0.4422	0.4062	0.3838	1.48827	1.66009	1.70477
B	0.9901	shCaspase-1	0.2082	0.2233	0.1962	1.25993	1.17359	1.08938
C	0.5341
D	0.3179
E	0.2188
F	0.1634
G	0.1574
H	0.0491		shCaspase-ASFV-WT			shCaspase-LPS
Standard Curve	y = 0.00176463x + 0.205306	Mock	68.8933	65.2621	61.6352	90.0865	93.0303	90.9062
浓度 [pg/ml](Concentration[pg/ml])	标准曲线(Standard Sample Concentration)	Vector	351.132	319.44	299.641	727.044	824.411	849.731
A	> 最大值(> Maximum Value)	shCaspase-1	144.796	158.158	134.252	597.644	548.718	500.998
B	834.279
C	432.241
D	241.56
E	154.16
F	105.333
G	100.017
H	4.54
Autoloading range A1 - M96
