# Supplementary material for: African swine fever virus pEP364R acts as an important inflammatory-inducing factor to activate NLRP3 inflammasome-mediated pyroptosis by regulating DDX3X
Source: PLoS Pathog. 2026 Feb 25;22(2):e1013874. doi: 10.1371/journal.ppat.1013874 (PMC12952717; doi:10.1371/journal.ppat.1013874)
Supplement: S5 Data — (ZIP) [file ppat.1013874.s016.zip]

Archive with 36 entries (26 files):
- S5_Data/
- S5_Data/Fig4/
- S5_Data/Fig4/A/
- S5_Data/Fig4/A/protein screening-ELISA-IL-1.pzfx
- S5_Data/Fig4/A/protein screening-ELISA-IL-1.xlsx
- S5_Data/Fig4/C/
- S5_Data/Fig4/C/EP364R overexpression-ELISA-IL-1.pzfx
- S5_Data/Fig4/C/EP364R overexpression-ELISA-IL-1.xlsx
- S5_Data/Fig4/D/
- S5_Data/Fig4/D/EP364R-CCK-8.pzfx
- S5_Data/Fig4/D/EP364R-CCK-8.xlsx
- S5_Data/Fig4/E/
- S5_Data/Fig4/E/LDH-EP364R.pzfx
- S5_Data/Fig4/E/LDH-EP364R.xlsx
- S5_Data/Fig4/G/
- S5_Data/Fig4/G/EP364R.tif
- S5_Data/Fig4/G/LPS+Nig.tif
- S5_Data/Fig4/G/Mock.tif
- S5_Data/Fig4/H/
- S5_Data/Fig4/H/CO-Trans-Actin.scn
- S5_Data/Fig4/H/CO-Trans-Casp.scn
- S5_Data/Fig4/H/CO-Trans-Flag.mscn
- S5_Data/Fig4/H/CO-Trans-IL1.mscn
- S5_Data/Fig4/I/
- S5_Data/Fig4/I/EP364R-actin.mscn
- S5_Data/Fig4/I/EP364R-Caspase-1.mscn
- S5_Data/Fig4/I/EP364R-Flag.mscn
- S5_Data/Fig4/I/EP364R-GSDMD-N.mscn
- S5_Data/Fig4/I/EP364R-IL-1.mscn
- S5_Data/Fig4/J/
- S5_Data/Fig4/J/EP364R-ASC Oligo-Actin.mscn
- S5_Data/Fig4/J/EP364R-ASC Oligo-ASC Oligo.mscn
- S5_Data/Fig4/J/EP364R-ASC Oligo-input-ASC.mscn
- S5_Data/Fig4/J/EP364R-ASC Oligo-input-Flag.mscn
- S5_Data/Fig4/J/EP364R-GSDMD-N Oligo-GSDMD-N Oligo.mscn
- S5_Data/Fig4/J/EP364R-GSDMD-N-Oligo-input-GSDMD-N.mscn
