# Supplementary material for: African swine fever virus pEP364R acts as an important inflammatory-inducing factor to activate NLRP3 inflammasome-mediated pyroptosis by regulating DDX3X
Source: PLoS Pathog. 2026 Feb 25;22(2):e1013874. doi: 10.1371/journal.ppat.1013874 (PMC12952717; doi:10.1371/journal.ppat.1013874)
Supplement: S5 Data — (ZIP) [file ppat.1013874.s016.zip › S5_Data/Fig4/A/protein screening-ELISA-IL-1.xlsx]

## Sheet: Sheet1
		Absorbance	Diluted concentration	Concentration prior to dilution			Absorbance	Diluted concentration	Concentration prior to dilution			Absorbance	Diluted concentration	Concentration prior to dilution
		0.096	26.4505	132.253	EV		0.077	55.9236	279.618	9		0.328	113.462	567.308	B169L
		0.102	33.8991	169.496			0.081	74.3364	371.682			0.352	136.538	682.692
		0.094	23.9706	119.853	Mock		0.078	60.5241	302.62	10		0.356	140.385	701.923	I177L
		0.089	17.7771	88.8856			0.075	46.7281	233.64			0.34	125	625
		0.107	40.1163	200.582	1		0.069	19.185	95.9249	12		Standard Curve	Y=0.00104*X+0.21
		0.098	28.9319	144.66			0.082	78.9441	394.72
		0.107	40.1163	200.582	2		0.076	51.3249	256.625	13
		0.122	58.8226	294.113			0.077	55.9236	279.618
		0.128	66.3282	331.641	3		0.076	51.3249	256.625	14
		0.126	63.8249	319.124			0.074	42.133	210.665
		0.114	48.8357	244.179	4		0.073	37.5398	187.699	15
		0.118	53.8263	269.131			0.076	51.3249	256.625
		0.109	42.6057	213.029	5		0.075	46.7281	233.64	16
		0.108	41.3608	206.804			0.078	60.5241	302.62
		0.099	30.1732	150.866	6		0.073	37.5398	187.699	17
		0.098	28.9319	144.66			0.07	23.771	118.855
		0.099	30.1732	150.866	7		0.069	19.185	95.9249	18
		0.099	30.1732	150.866			0.072	32.9484	164.742
		0.115	50.0828	250.414	8		0.07	23.771	118.855	19
		0.102	33.8991	169.496			0.072	32.9484	164.742
							0.081	74.3364	371.682	20
		Standard Curve	y = 182.48x2 + 1205.3x - 90.94_x000b_				0.076	51.3249	256.625
							0.082	78.9441	394.72	21
							0.082	78.9441	394.72
							0.08	69.7304	348.652	22
							0.074	42.133	210.665
							0.075	46.7281	233.64	23
							0.077	55.9236	279.618
							0.07	23.771	118.855	24
							0.077	55.9236	279.618
							0.07	23.771	118.855	25
							0.075	46.7281	233.64
							0.079	65.1263	325.632	26
							0.074	42.133	210.665
							0.078	60.5241	302.62	27
							0.08	69.7304	348.652
							0.12958	300.773	1503.86	EP364R
							0.14	349.294	1746.47
							Standard Curve	y = -906.32x2 + 4460x - 292.87
