# Supplementary material for: African swine fever virus pEP364R acts as an important inflammatory-inducing factor to activate NLRP3 inflammasome-mediated pyroptosis by regulating DDX3X
Source: PLoS Pathog. 2026 Feb 25;22(2):e1013874. doi: 10.1371/journal.ppat.1013874 (PMC12952717; doi:10.1371/journal.ppat.1013874)
Supplement: S5 Data — (ZIP) [file ppat.1013874.s016.zip › S5_Data/Fig4/C/EP364R overexpression-ELISA-IL-1.xlsx]

## Sheet: 标准曲线 1_01
检测结果(Detection Results)
20220608-il-1.skax
2022/6/8 18:30:13
标准曲线 1(Standard Curve 1)
拟合类型: 线性回归(Fitting Type: Linear Regression)
利用外推法: 否(Extrapolation Used: No)
通过原点的力线: 否(Line through Origin: No)
浓度转化: 线性(Concentration Conversion: Linear)
信号转换: 线性(Signal Conversion: Linear)
波长：450 nm(Wavelength: 450 nm)
样本组：组 1(Sample Group: Group 1)
板 1(Plate 1)
信号(Signal)
A	2.4633	0.0184	0.0856	0.0829	Mock
B	1.2328	0.2016	0.20647	0.1895	EP364R
C	0.6312
D	0.3498
E	0.2419
F	0.1592
G	0.1459
H	0.1205
浓度 [ng/ul](Concentration[ng/ul])		Diluted concentration
A	> 最大值(> Maximum Value)	0.8261	0.9188	0.715	Mock
B	976.399	99.5599	99.5683	89.2845	EP364R
C	464.883
D	225.567
E	133.827
F	63.4779
G	52.2144
H	30.6263
		Concentration prior to dilution
		1.6522	1.8376	1.43	Mock
		199.12	199.137	178.569	EP364R
Autoloading range A1 - M96
