# Supplementary material for: African swine fever virus pEP364R acts as an important inflammatory-inducing factor to activate NLRP3 inflammasome-mediated pyroptosis by regulating DDX3X
Source: PLoS Pathog. 2026 Feb 25;22(2):e1013874. doi: 10.1371/journal.ppat.1013874 (PMC12952717; doi:10.1371/journal.ppat.1013874)
Supplement: S5 Data — (ZIP) [file ppat.1013874.s016.zip › S5_Data/Fig4/D/EP364R-CCK-8.xlsx]

## Sheet: 板 1 - Sheet1
软件版本(Software version)	3.08.01
实验文件路径:（Path to experimental files）	D:\sxf\2022.7.10-cck8.xpt
方案文件路径:（Scheme document path:）
板编号（Plate number）	板 1（Plate 1）
日期（Date）	44752
时间(Time)	0.477326
检测仪类型:(Detector type:)	Synergy HTX
检测仪序列号:(Detector serial number)	14101421
检测类型(Test Type)	检测仪(Detector)
程序详细信息(Programme Details)
板类型(Plate type)	96 WELL PLATE (使用板盖)(Use the cover plate)
完成后弹出板(Pop-up board upon completion)
	吸收光 终点(Absorbing light End point)
	全板(Full Plate)
	波长：450 nm(Wavelength: 450 nm)
	检测速度: 正常, 延迟: 100 msec, 测量值/数据点: 8 (Test speed: Normal, Delay: 100 milliseconds, Measurements/data points: 8)
结果(Result)
实际温度:(Actual temperature:)	28.3
		Mock	EV	EP364R(0.25ug)	EP364R(0.5ug)	EP364R(1ug)		10	11	12
		OVRFLW	2.12	1.6432		1.711		0.422			450
		2.293	2.063	1.5784	1.954	1.209		0.426			450
		2.65	2.063	1.7431	1.394	1.332		0.438			450
		1.313	2.02		1.122	1.042		0.434			450
	Average	2.08533	2.0665	1.6549	1.49	1.3235	Blank hole mean	0.43
	Cell Viability	1	0.988623	0.739972	0.640354	0.53977
	Cell Viability (%)	100	98.8623	73.4535	64.0354	53.977
		1.357	2.024	1.7893	1.412	1.544		0.451			450
		2.283	1.984	1.7633	1.003	1.129		0.422			450
		2.674	1.994	1.8625	1.812	1.108		0.431			450
				1.9695	1.992	1.754		0.417			450
	Average	2.10467	2.00067	1.84615	1.55475	1.38375	Blank hole mean	0.43025
	Cell Viability	1	0.937889	0.845608	0.671577	0.569452
	Cell Viability (%)	100	93.7889	84.5608	67.1577	56.9452
