# Supplementary material for: African swine fever virus pEP364R acts as an important inflammatory-inducing factor to activate NLRP3 inflammasome-mediated pyroptosis by regulating DDX3X
Source: PLoS Pathog. 2026 Feb 25;22(2):e1013874. doi: 10.1371/journal.ppat.1013874 (PMC12952717; doi:10.1371/journal.ppat.1013874)
Supplement: S5 Data — (ZIP) [file ppat.1013874.s016.zip › S5_Data/Fig4/E/LDH-EP364R.xlsx]

## Sheet: 吸光度 1_01
检测结果
20220616-LDH-EP364R.skax
2022/6/16 13:33:36
吸光度 1(Absorbance 1)
波长：490 nm(Wavelength: 490 nm)
板 1(Plate 1)
吸光值(Absorbance)	0h		12h		24h			背景空白孔
	Mock	EP364R(1ug)	EV	EP364R(1ug)	EV	EP364R(1ug)		(Background blank hole)
A	0.11245	0.0994922	0.541639	1.85386	0.5524	2.4256		0.042
B	0.106666	0.0943461	0.624741	1.95045	0.48475	2.6912		0.0415
C	0.103529	0.106666	0.699351	1.94086	0.5463	2.4769		0.0431
D		0.114918	0.629445	1.95608	0.49658	2.3118		0.0419
E		0.106666	0.480934	1.95342	0.5735	2.2646
F		0.114918	0.658248	1.96263	0.4917	2.317
G			0.409928	1.97374	0.6634	2.2088	平均值(Average)	0.042125
H			0.550739	1.9423	0.501	2.1319
背景空白孔(Background blank hole)	0.0421	0.0421	0.0421	0.0421	0.0421	0.0421
最大酶活性吸光度(Maximum enzyme activity absorbance)	2.62603	2.62603	2.62603	2.62603	2.62603	2.62603
	LDH release(%)
	0h		12h		24h
	Mock	EP364R(1ug)	EV	EP364R(1ug)	EV	EP364R(1ug)
	2.7226	2.22112	19.3325	61.5515	19.749	67.4533
	2.49876	2.02196	22.5486	64.9327	17.1309	-19.9471
	2.37734	2.49876	25.4361	65.6801	19.5129	92.8292
		2.81811	22.7307	68.7658	17.5887	85.2435
		2.49876	16.9832	65.8161	20.5655	82.3909
		2.81811	23.8453	70.0621	17.3998	85.5208
			14.2352	68.5662	24.0447	78.7411
			19.6847	67.195	21.595	76.747
样本			1	4	5	8	9	10	11	12
A			未知0001	未知0004	未知0005	未知0008	未知0009	未知0010	未知0011	未知0012
B			未知0013	未知0016	未知0017	未知0020	未知0021	未知0022	未知0023	未知0024
C			未知0025	未知0028	未知0029	未知0032	未知0033	未知0034	未知0035	未知0036
D			未知0037	未知0040	未知0041	未知0044	未知0045	未知0046	未知0047	未知0048
E			未知0049	未知0052	未知0053	未知0056	未知0057	未知0058	未知0059	未知0060
F			未知0061	未知0064	未知0065	未知0068	未知0069	未知0070	未知0071	未知0072
G			未知0073	未知0076	未知0077	未知0080	未知0081	未知0082	未知0083	未知0084
H			未知0085	未知0088	未知0089	未知0092	未知0093	未知0094	未知0095	未知0096
Autoloading range A1 - M28
