# Supplementary material for: African swine fever virus pEP364R acts as an important inflammatory-inducing factor to activate NLRP3 inflammasome-mediated pyroptosis by regulating DDX3X
Source: PLoS Pathog. 2026 Feb 25;22(2):e1013874. doi: 10.1371/journal.ppat.1013874 (PMC12952717; doi:10.1371/journal.ppat.1013874)
Supplement: S6 Data — (ZIP) [file ppat.1013874.s017.zip]

Archive with 69 entries (51 files):
- S6_Data/
- S6_Data/Fig5/
- S6_Data/Fig5/A/
- S6_Data/Fig5/A/Fluorescence image/
- S6_Data/Fig5/A/Fluorescence image/EP364R.png
- S6_Data/Fig5/A/Fluorescence image/Mock.png
- S6_Data/Fig5/A/PCR-EP364R expressed cell/
- S6_Data/Fig5/A/PCR-EP364R expressed cell/Overexpression EP364R cell line-PCR.scn
- S6_Data/Fig5/A/WB/
- S6_Data/Fig5/A/WB/Overexpression EP364R cell line-Actin.scn
- S6_Data/Fig5/A/WB/Overexpression EP364R cell line-Flag.scn
- S6_Data/Fig5/B/
- S6_Data/Fig5/B/LV-EP364R-Actin.mscn
- S6_Data/Fig5/B/LV-EP364R-Caspase-1.mscn
- S6_Data/Fig5/B/LV-EP364R-flag.mscn
- S6_Data/Fig5/B/LV-EP364R-GSDMD-N.mscn
- S6_Data/Fig5/B/LV-EP364R-IL-1β.mscn
- S6_Data/Fig5/C/
- S6_Data/Fig5/C/EP364R overexpressed cells-CXCL10,IFN transcription.xlsx
- S6_Data/Fig5/C/EP364R overexpressed cells-IL-1,IL-6,TNF transcription.xlsx
- S6_Data/Fig5/C/LV-EP364R-CXCL10.pzfx
- S6_Data/Fig5/C/LV-EP364R-IFN.pzfx
- S6_Data/Fig5/C/LV-EP364R-IL-1.pzfx
- S6_Data/Fig5/C/LV-EP364R-IL-6.pzfx
- S6_Data/Fig5/C/LV-EP364R-TNF.pzfx
- S6_Data/Fig5/D/
- S6_Data/Fig5/D/EP364R overexpressed cells-ELISA-CXCL10.pzfx
- S6_Data/Fig5/D/EP364R overexpressed cells-ELISA-CXCL10.xlsx
- S6_Data/Fig5/D/EP364R overexpressed cells-ELISA-IFN.pzfx
- S6_Data/Fig5/D/EP364R overexpressed cells-ELISA-IFN.xlsx
- S6_Data/Fig5/D/EP364R overexpressed cells-ELISA-IL-1.pzfx
- S6_Data/Fig5/D/EP364R overexpressed cells-ELISA-IL-1.xlsx
- S6_Data/Fig5/D/EP364R overexpressed cells-ELISA-IL-6.pzfx
- S6_Data/Fig5/D/EP364R overexpressed cells-ELISA-IL-6.xlsx
- S6_Data/Fig5/D/EP364R overexpressed cells-ELISA-TNF.pzfx
- S6_Data/Fig5/D/EP364R overexpressed cells-ELISA-TNF.xlsx
- S6_Data/Fig5/E/
- S6_Data/Fig5/E/Fluorescence image/
- S6_Data/Fig5/E/Fluorescence image/EP364R-GFP.png
- S6_Data/Fig5/E/Fluorescence image/EP364R-TRANS.png
- S6_Data/Fig5/E/Fluorescence image/Mock-GFP.png
- S6_Data/Fig5/E/Fluorescence image/MOCK-TRANS.png
- S6_Data/Fig5/E/WB/
- S6_Data/Fig5/E/WB/EP364R-Lentiviral packaging-Actin.mscn
- S6_Data/Fig5/E/WB/EP364R-Lentiviral packaging-Flag.mscn
- S6_Data/Fig5/F/
- S6_Data/Fig5/F/LV-EP364R感染小鼠组织形态.png
- S6_Data/Fig5/G/
- S6_Data/Fig5/G/Actin/
- S6_Data/Fig5/G/Actin/actin-EP364R-heart.mscn
- S6_Data/Fig5/G/Actin/actin-EP364R-kidney.mscn
- S6_Data/Fig5/G/Actin/actin-EP364R-Liver.mscn
- S6_Data/Fig5/G/Actin/actin-EP364R-lung.mscn
- S6_Data/Fig5/G/Actin/actin-EP364R-spleen.mscn
- S6_Data/Fig5/G/Casp-1/
- S6_Data/Fig5/G/Casp-1/Caspase-1-EP364R-heart.mscn
- S6_Data/Fig5/G/Casp-1/Caspase-1-EP364R-kidney.mscn
- S6_Data/Fig5/G/Casp-1/Caspase-1-EP364R-liver.mscn
- S6_Data/Fig5/G/Casp-1/Caspase-1-EP364R-lung.mscn
- S6_Data/Fig5/G/Casp-1/Caspase-1-EP364R-spleen.mscn
- S6_Data/Fig5/G/Flag/
- S6_Data/Fig5/G/Flag/heart,lung-EP364R-flag.mscn
- S6_Data/Fig5/G/Flag/liver,kidney-EP364R-flag.mscn
- S6_Data/Fig5/G/Flag/spleen-EP364R-flag.mscn
- S6_Data/Fig5/G/IL-1/
- S6_Data/Fig5/G/IL-1/EP364R-heart,spleen-IL-1β.mscn
- S6_Data/Fig5/G/IL-1/EP364R-liver-il-1.mscn
- S6_Data/Fig5/G/IL-1/IL-1-EP364R-lung.mscn
- S6_Data/Fig5/G/IL-1/kidney-EP364R-il-1.mscn
