# Supplementary material for: African swine fever virus pEP364R acts as an important inflammatory-inducing factor to activate NLRP3 inflammasome-mediated pyroptosis by regulating DDX3X
Source: PLoS Pathog. 2026 Feb 25;22(2):e1013874. doi: 10.1371/journal.ppat.1013874 (PMC12952717; doi:10.1371/journal.ppat.1013874)
Supplement: S6 Data — (ZIP) [file ppat.1013874.s017.zip › S6_Data/Fig5/C/EP364R overexpressed cells-CXCL10,IFN transcription.xlsx]

## Sheet: Sheet1
		Original Data			ΔCt			ΔΔCt			2^(-ΔΔCt)			Mock Normalization
						Average value	6.10667					Average value	1.5622
CXCL10	Mock	35.59	36.06	33.04	6.8	7.27	4.25	0.693333	1.16333	-1.85667	0.618423	0.44648	3.6217	1
	LV-EV	36.11	35.39	34.36	6.38	5.66	4.63	0.273333	-0.446667	-1.47667	0.827406	1.36289	2.78305	0.529641	0.872415	1.78149
	LV-EP364R	32.16	32.42	32.04	0.78	1.04	0.66	-5.32667	-5.06667	-5.44667	40.1316	33.5134	43.6124	25.6891	21.4527	27.9173
						Average value	6.155					Average value	0.760133
IFN	Mock	34.93	34.96	36.78	6.14	6.17	7.99	-0.015	0.015	1.835	1.01045	0.989657	0.280292	1
	LV-EV	36.06	35.43	35.12	6.33	5.7	5.39	0.175	-0.455	-0.765	0.885768	1.37078	1.69937	1.16528	1.80335	2.23562
	LV-EP364R	35.16	34.35	34.26	3.78	2.97	2.88	-2.375	-3.185	-3.275	5.18736	9.09454	9.67995	6.82428	11.9644	12.7345
	Original Data			Average value
GAPDH	Mock	29.18	29.01	28.79
	LV-EV	31.26	30.81	29.73
	LV-EP364R	32.6	32.26	31.38
