# Supplementary material for: African swine fever virus pEP364R acts as an important inflammatory-inducing factor to activate NLRP3 inflammasome-mediated pyroptosis by regulating DDX3X
Source: PLoS Pathog. 2026 Feb 25;22(2):e1013874. doi: 10.1371/journal.ppat.1013874 (PMC12952717; doi:10.1371/journal.ppat.1013874)
Supplement: S6 Data — (ZIP) [file ppat.1013874.s017.zip › S6_Data/Fig5/C/EP364R overexpressed cells-IL-1,IL-6,TNF transcription.xlsx]

## Sheet: Sheet1
		Original Data			ΔCt			ΔΔCt			2^(-ΔΔCt)			Mock Normalization
						Average value	1.23833					Average value	1.01028
IL-1β	Mock	25.92	25.45	25.83	1.425	0.955	1.335	0.186667	-0.283333	0.0966667	0.878633	1.217	0.935191	1
	LV-EV	22.01	22.78	22.17	2.41	3.18	2.57	1.17167	1.94167	1.33167	0.443908	0.260316	0.397309	0.439393	0.257668	0.393268
	LV-EP364R	20.18	20.75	20.33	-1.27	-0.7	-1.12	-2.50833	-1.93833	-2.35833	5.68962	3.83263	5.12778	5.63175	3.79364	5.07562
						Average value	6.29					Average value	1.00174
IL-6	Mock	30.87	30.7		6.375	6.205		0.085	-0.085		0.942785	1.06069		1
	LV-EV	28.82	27.54	26.59	9.22	7.94	6.99	2.93	1.65	0.7	0.131215	0.31864	0.615572	0.130987	0.318088	0.614505
	LV-EP364R	24.6	25.11	24.91	3.15	3.66	3.46	-3.14	-2.63	-2.83	8.81524	6.19026	7.11074	8.79996	6.17953	7.09842
						Average value	7.56					Average value	1.14997
TNF-α	Mock	32.1	32.01	31.52	7.605	7.515	7.025	0.045	-0.045	-0.535	0.96929	1.03168	1.44894	1
	LV-EV	29.01	28.62	28	9.41	9.02	8.4	1.85	1.46	0.84	0.277392	0.363493	0.558644	0.241217	0.316089	0.485789
	LV-EP364R	26.76	26.37	26.34	5.31	4.92	4.89	-2.25	-2.64	-2.67	4.75683	6.23332	6.36429	4.13647	5.42041	5.5343
	Original Data			Average value
GAPDH	Mock	26.15	22.84	24.495
	LV-EV	21.06	18.14	19.6
	LV-EP364R	21.63	21.27	21.45
