# Supplementary material for: African swine fever virus pEP364R acts as an important inflammatory-inducing factor to activate NLRP3 inflammasome-mediated pyroptosis by regulating DDX3X
Source: PLoS Pathog. 2026 Feb 25;22(2):e1013874. doi: 10.1371/journal.ppat.1013874 (PMC12952717; doi:10.1371/journal.ppat.1013874)
Supplement: S6 Data — (ZIP) [file ppat.1013874.s017.zip › S6_Data/Fig5/D/EP364R overexpressed cells-ELISA-CXCL10.xlsx]

## Sheet: 标准曲线 1_01
检测结果(Detection Results)
20230313-h-cxcl10-elisa.skax
2023/3/13 17:15:28
标准曲线 1(Standard Curve 1)
拟合类型: 线性回归(Fitting Type: Linear Regression)
利用外推法: 否(Extrapolation Used: No)
通过原点的力线: 否(Line through Origin: No)
浓度转化: 线性(Concentration Conversion: Linear)
信号转换: 线性(Signal Conversion: Linear)
波长：450 nm(Wavelength: 450 nm)
样本组：组 1(Sample Group: Group 1)
板 1(Plate 1)
信号(Signal)		Absorbance
A		0.2885	0.2303	0.2339	Mock
B		0.2752	0.2811	0.2787	LV-EV
C		0.3963	0.3951	0.3864	LV-EP364R
D
E
F
G
H
浓度 [pg/ml](Concentration[pg/ml])		Diluted concentration
A		29.2737	20.7758	21.3014	Mock
B		27.3317	28.1932	27.8428	LV-EV
C		45.0138	44.8386	43.5683	LV-EP364R
D
E
F
G
H		Concentration prior to dilution
		146.369	103.879	106.507	Mock
		136.659	140.966	139.214	LV-EV
		225.069	224.193	217.841	LV-EP364R
Autoloading range A1 - M96
