# Supplementary material for: African swine fever virus pEP364R acts as an important inflammatory-inducing factor to activate NLRP3 inflammasome-mediated pyroptosis by regulating DDX3X
Source: PLoS Pathog. 2026 Feb 25;22(2):e1013874. doi: 10.1371/journal.ppat.1013874 (PMC12952717; doi:10.1371/journal.ppat.1013874)
Supplement: S6 Data — (ZIP) [file ppat.1013874.s017.zip › S6_Data/Fig5/D/EP364R overexpressed cells-ELISA-IFN.xlsx]

## Sheet: 标准曲线 1_01
检测结果(Detection Results)
20230313-H-IFN-B-ELISA.skax
2023/3/13 17:12:10
标准曲线 1(Standard Curve 1)
拟合类型: 线性回归(Fitting Type: Linear Regression)
利用外推法: 否(Extrapolation Used: No)
通过原点的力线: 否(Line through Origin: No)
浓度转化: 线性(Concentration Conversion: Linear)
信号转换: 线性(Signal Conversion: Linear)
波长：450 nm(Wavelength: 450 nm)
样本组：组 1(Sample Group: Group 1)
板 1(Plate 1)
信号(Signal)	(Standard Samples Absorbance Values)	Sample absorbance
A	2.0527	0.23037	0.23189	0.22949	Mock
B	1.1812	0.2286	0.2307	0.2126	LV-EV
C	1.1396	0.2935	0.2841	0.2908	LV-EP364R
D	0.6479
E	0.3283
F	0.2396
G	0.0697
H	0.0717
浓度 [pg/ml](Concentration[pg/ml])	标准曲线(Standard Sample Concentration)	Diluted concentration
A	138.215	6.38705	6.49701	6.32339	Mock
B	75.1701	6.25901	6.41092	5.10157	LV-EV
C	72.1608	10.9539	10.2739	10.7586	LV-EP364R
D	36.5912
E	13.4713
F	7.05475
G	-5.23583
H	-5.09115
		Concentration prior to dilution
		31.9352	32.485	31.6169	Mock
		31.295	32.0546	25.5078	LV-EV
		54.7694	51.3694	53.7928	LV-EP364R
Autoloading range A1 - M96
