# Supplementary material for: African swine fever virus pEP364R acts as an important inflammatory-inducing factor to activate NLRP3 inflammasome-mediated pyroptosis by regulating DDX3X
Source: PLoS Pathog. 2026 Feb 25;22(2):e1013874. doi: 10.1371/journal.ppat.1013874 (PMC12952717; doi:10.1371/journal.ppat.1013874)
Supplement: S6 Data — (ZIP) [file ppat.1013874.s017.zip › S6_Data/Fig5/D/EP364R overexpressed cells-ELISA-IL-1.xlsx]

## Sheet: 标准曲线 1_01
检测结果(Detection Results)
20230303-H-IL-1.skax
2023/3/3 11:35:29
标准曲线 1(Standard Curve 1)
拟合类型: 线性回归(Fitting Type: Linear Regression)
利用外推法: 否(Extrapolation Used: No)
通过原点的力线: 否(Line through Origin: No)
浓度转化: 线性(Concentration Conversion: Linear)
信号转换: 线性(Signal Conversion: Linear)
波长：450 nm(Wavelength: 450 nm)
样本组：组 1(Sample Group: Group 1)
板 1(Plate 1)
信号(Signal)	(Standard Samples Absorbance Values)		Sample absorbance
A	1.7266	Mock	0.2905	0.245	0.2477
B	1.1421	LV-Vector	0.09	0.0973	0.1234
C	0.925	LV-EP364R	0.094	0.0993	0.0922
D	0.4571
E	0.2476
F	0.1942
G	0.0588
H	0.0651
浓度 [pg/ml](Concentration[pg/ml])	标准曲线(Standard Sample Concentration)		Diluted concentration
A	268.08	Mock	0.5255	1.3091	0.5206
B	172.291	LV-Vector	< 最小值(<Minimum Value)	1.0606	1.7305
C	136.704	LV-EP364R	5.34	5.2581	5.7142
D	60.0274
E	25.6929
F	16.937
G	< 最小值(<Minimum Value)
H	< 最小值(<Minimum Value)
			Concentration prior to dilution
		Mock	2.102	5.2364	2.0824
		LV-Vector	#VALUE!	4.2424	6.922
		LV-EP364R	21.36	21.0324	22.8568
Autoloading range A1 - M96
