# Supplementary material for: African swine fever virus pEP364R acts as an important inflammatory-inducing factor to activate NLRP3 inflammasome-mediated pyroptosis by regulating DDX3X
Source: PLoS Pathog. 2026 Feb 25;22(2):e1013874. doi: 10.1371/journal.ppat.1013874 (PMC12952717; doi:10.1371/journal.ppat.1013874)
Supplement: S6 Data — (ZIP) [file ppat.1013874.s017.zip › S6_Data/Fig5/D/EP364R overexpressed cells-ELISA-IL-6.xlsx]

## Sheet: 标准曲线 1_01
检测结果(Detection Results)
20230227-IL-6.skax
2023/2/27 20:20:19
标准曲线 1(Standard Curve 1)
拟合类型: 线性回归(Fitting Type: Linear Regression)
利用外推法: 否(Extrapolation Used: No)
通过原点的力线: 否(Line through Origin: No)
浓度转化: 线性(Concentration Conversion: Linear)
信号转换: 线性(Signal Conversion: Linear)
波长：450 nm(Wavelength: 450 nm)
样本组：组 1(Sample Group: Group 1)
板 1(Plate 1)
浓度 [pg/ml](Concentration[pg/ml])	标准曲线(Standard Sample Concentration)	Diluted concentration
A	193.273	1.0068	1.7096	1.6514	Mock
B	108.889	1.206	1.5494	1.57	LV-Vector
C	59.0192	2.7218	2.8315	2.2805	LV-EP364R
D	27.8624
E	9.8612
F	3.0909
G	< 最小值(< Minimum Value)
H	< 最小值(< Minimum Value)
		Concentration prior to dilution
		5.034	8.548	8.257	Mock
		6.03	7.747	7.85	LV-Vector
		13.609	14.1575	11.4025	LV-EP364R
Autoloading range A1 - M96
