# Supplementary material for: African swine fever virus pEP364R acts as an important inflammatory-inducing factor to activate NLRP3 inflammasome-mediated pyroptosis by regulating DDX3X
Source: PLoS Pathog. 2026 Feb 25;22(2):e1013874. doi: 10.1371/journal.ppat.1013874 (PMC12952717; doi:10.1371/journal.ppat.1013874)
Supplement: S6 Data — (ZIP) [file ppat.1013874.s017.zip › S6_Data/Fig5/D/EP364R overexpressed cells-ELISA-TNF.xlsx]

## Sheet: 标准曲线 1_01
检测结果(Detection Results)
20230227-H-TNF.skax
2023/2/27 20:23:34
标准曲线 1(Standard Curve 1)
拟合类型: 线性回归(Fitting Type: Linear Regression)
利用外推法: 否(Extrapolation Used: No)
通过原点的力线: 否(Line through Origin: No)
浓度转化: 线性(Concentration Conversion: Linear)
信号转换: 线性(Signal Conversion: Linear)
波长：450 nm(Wavelength: 450 nm)
样本组：组 1(Sample Group: Group 1)
板 1(Plate 1)	(Standard Samples Absorbance Values)	Sample absorbance
信号(Signal)	1	2	3	4	5	6	7	8	9	10	11	12
A	1.95	0.0835	0.088	0.0943	Mock
B	1.1188	0.0779	0.0832	0.0862	LV-Vector
C	0.5987	0.0984	0.0828	0.0855	LV-EP364R
D	0.3175
E	0.1994
F	0.1415
G	0.0967
H	0.0639
浓度 [pg/ml](Concentration[pg/ml])	标准曲线(Standard Sample Concentration)	Diluted concentration
A	976.306	< 最小值(<Minimum Value)	0.1958	0.4909	Mock
B	540.587	0.7032	0.6637	< 最小值(<Minimum Value)	LV-Vector
C	267.892	5.6285	5.4324	5.5432	LV-EP364R
D	120.495
E	58.5616
F	28.2348
G	4.7441
H	< 最小值(<Minimum Value)
		Concentration prior to dilution
		#VALUE!	0.979	2.4545	Mock
		3.516	3.3185	#VALUE!	LV-Vector
		28.1425	27.162	27.716	LV-EP364R
Autoloading range A1 - M96
