# Supplementary material for: African swine fever virus pEP364R acts as an important inflammatory-inducing factor to activate NLRP3 inflammasome-mediated pyroptosis by regulating DDX3X
Source: PLoS Pathog. 2026 Feb 25;22(2):e1013874. doi: 10.1371/journal.ppat.1013874 (PMC12952717; doi:10.1371/journal.ppat.1013874)
Supplement: S7 Data — (ZIP) [file ppat.1013874.s018.zip]

Archive with 50 entries (34 files):
- S7_Data/
- S7_Data/Fig6/
- S7_Data/Fig6/A/
- S7_Data/Fig6/A/qPCR/
- S7_Data/Fig6/A/qPCR/shEP364R-1,shEP364R-2,shEP364R-3+EP364R transcription.pzfx
- S7_Data/Fig6/A/qPCR/shEP364R-1,shEP364R-2,shEP364R-3+EP364R transcription.xlsx
- S7_Data/Fig6/A/WB/
- S7_Data/Fig6/A/WB/shEP364R-1,2,3-EP364R-Actin.mscn
- S7_Data/Fig6/A/WB/shEP364R-1,2,3-EP364R-flag.mscn
- S7_Data/Fig6/B/
- S7_Data/Fig6/B/shEP364R+ASFV-EP364R transcription.pzfx
- S7_Data/Fig6/B/shEP364R+ASFV-EP364R transcription.xlsx
- S7_Data/Fig6/C/
- S7_Data/Fig6/C/siEP364R+ASFV-ELISA-IL-1.pzfx
- S7_Data/Fig6/C/siEP364R+ASFV-ELISA-IL-1.xlsx
- S7_Data/Fig6/C/WB/
- S7_Data/Fig6/C/WB/siEP364R-1,2,3-Actin.mscn
- S7_Data/Fig6/C/WB/siEP364R-1,2,3-Flag.mscn
- S7_Data/Fig6/D/
- S7_Data/Fig6/D/ELISA/
- S7_Data/Fig6/D/ELISA/shEP364R+ASFV-ELISA-IL1.pzfx
- S7_Data/Fig6/D/ELISA/shEP364R+ASFV-ELISA-IL1.xlsx
- S7_Data/Fig6/D/WB/
- S7_Data/Fig6/D/WB/shEP364R+ASFV-Actin.mscn
- S7_Data/Fig6/D/WB/shEP364R+ASFV-IL-1β.mscn
- S7_Data/Fig6/D/WB/shEP364R+ASFV-P72.mscn
- S7_Data/Fig6/D/WB/shEP364R+ASFV-pro-Caspase-1.mscn
- S7_Data/Fig6/D/WB/shEP364R+ASFV-pro-IL-1.mscn
- S7_Data/Fig6/D/WB/shEP364R-+ASFV-Caspase--1.mscn
- S7_Data/Fig6/E/
- S7_Data/Fig6/E/shEP364R+ASFV-CCK-8.pzfx
- S7_Data/Fig6/E/shEP364R+ASFV-CCK-8.xlsx
- S7_Data/Fig6/F/
- S7_Data/Fig6/F/shEP364R+ASFV-Caspase-1 activity.pzfx
- S7_Data/Fig6/F/shEP364R+ASFV-Caspase-1 activity.xlsx
- S7_Data/Fig6/G/
- S7_Data/Fig6/G/shEP364R+ASFV-LDH.pzfx
- S7_Data/Fig6/G/shEP364R+ASFV-LDH.xlsx
- S7_Data/Fig6/I/
- S7_Data/Fig6/I/shEP364R+ASFV-actin.mscn
- S7_Data/Fig6/I/shEP364R+ASFV-ASC Oligo.mscn
- S7_Data/Fig6/I/shEP364R+ASFV-ASC.mscn
- S7_Data/Fig6/I/shEP364R+ASFV-P72.mscn
- S7_Data/Fig6/J/
- S7_Data/Fig6/J/ASFV+shEP364R-qPCR-CXCL10.pzfx
- S7_Data/Fig6/J/ASFV+shEP364R-qPCR-CXCL10.xlsx
- S7_Data/Fig6/J/ASFV+shEP364R-qPCR-IL-1,IL-6,TNF.xlsx
- S7_Data/Fig6/J/ASFV+shEP364R-qPCR-IL-1.pzfx
- S7_Data/Fig6/J/ASFV+shEP364R-qPCR-IL-6.pzfx
- S7_Data/Fig6/J/ASFV+shEP364R-qPCR-TNF.pzfx
