# Supplementary material for: African swine fever virus pEP364R acts as an important inflammatory-inducing factor to activate NLRP3 inflammasome-mediated pyroptosis by regulating DDX3X
Source: PLoS Pathog. 2026 Feb 25;22(2):e1013874. doi: 10.1371/journal.ppat.1013874 (PMC12952717; doi:10.1371/journal.ppat.1013874)
Supplement: S7 Data — (ZIP) [file ppat.1013874.s018.zip › S7_Data/Fig6/A/qPCR/shEP364R-1,shEP364R-2,shEP364R-3+EP364R transcription.xlsx]

## Sheet: Sheet1
		Original Data			ΔCt			ΔΔCt			2^(-ΔΔCt)
						Average value	9.94
EP364R	Mock	23.99	25.9	25.28	8.87333	10.7833	10.1633	-1.06667	0.843333	0.223333	2.09459	0.557354	0.856584
	shEV-EP364R	33.02	33.06	33.01	0.52	0.56	0.51	-9.42	-9.38	-9.43	685.019	666.287	689.784
	shEP364R-1	34.1	34.42	34.03	1.00333	1.32333	0.933333	-8.93667	-8.61667	-9.00667	490.01	392.532	514.371
	shEP364R-2	34.81	34.74	34.95	1.18	1.11	1.32	-8.76	-8.83	-8.62	433.534	455.087	393.44
	shEP364R-3	33.21	33.44	33.34	1.79667	2.02667	1.92667	-8.14333	-7.91333	-8.01333	282.74	241.074	258.377
					Average value
GAPDH	Mock	15.21	14.91	15.23	15.1167
	shEV-EP364R	32.61	32.19	32.7	32.5
	shEP364R-1	33.1	33.13	33.06	33.0967
	shEP364R-2	33.42	33.63	33.84	33.63
	shEP364R-3	31.14	31.5	31.6	31.4133
