# Supplementary material for: African swine fever virus pEP364R acts as an important inflammatory-inducing factor to activate NLRP3 inflammasome-mediated pyroptosis by regulating DDX3X
Source: PLoS Pathog. 2026 Feb 25;22(2):e1013874. doi: 10.1371/journal.ppat.1013874 (PMC12952717; doi:10.1371/journal.ppat.1013874)
Supplement: S7 Data — (ZIP) [file ppat.1013874.s018.zip › S7_Data/Fig6/B/shEP364R+ASFV-EP364R transcription.xlsx]

## Sheet: Sheet1
	Original Data				ΔCt			ΔΔCt			2^(-ΔΔCt)			Mock Normalization
						Average value	6.81333						Average value	1.00656
EP364R	Mock	22.99	22.75	23.15	6.84	6.6	7	0.0266667	-0.213333	0.186667	0.981686	1.15936	0.878633		1
	shEV-ASFV	21.53	21.54	21.74	5.355	5.365	5.565	-1.45833	-1.44833	-1.24833	2.74791	2.72893	2.37567		2.73	2.71114	2.36018
	shEP364R-ASFV	43.63	44.46	43.11	7.46	8.29	6.94	0.646667	1.47667	0.126667	0.638754	0.359318	0.915945		0.634591	0.356976	0.909975
				Average value
GAPDH	Mock	15.81	16.49	16.15
	shEV-ASFV	16.45	15.9	16.175
	shEP364R-ASFV	36.09	36.25	36.17
