# Supplementary material for: African swine fever virus pEP364R acts as an important inflammatory-inducing factor to activate NLRP3 inflammasome-mediated pyroptosis by regulating DDX3X
Source: PLoS Pathog. 2026 Feb 25;22(2):e1013874. doi: 10.1371/journal.ppat.1013874 (PMC12952717; doi:10.1371/journal.ppat.1013874)
Supplement: S7 Data — (ZIP) [file ppat.1013874.s018.zip › S7_Data/Fig6/C/siEP364R+ASFV-ELISA-IL-1.xlsx]

## Sheet: Sheet1
Sample absorbance
	1	2	3	4	5	6	7	8	9	10	11	12
A	0.249	0.397	0.264	0	0	0	0	0	0	0	0	0
B	0.232	0.352	0.267	0	0	0	0	0	0	0	0	0
C	0.257	0.362	0.234	0	0	0	0	0	0	0	0	0
D	0.25	0.378	0.28	0	0	0	0	0	0	0	0	0
E	0	0	0	0	0	0	0	0	0	0	0	0
F	0	0	0	0	0	0	0	0	0	0	0	0
G	0	0	0	0	0	0	0	0	0	0	0	0
H	0	0	0	0	0	0	0	0	0	0	0	0
Standard Curve	y = 0.00176463x + 0.205306
	IL-1β (pg/ml)
	Mock	siNC+ASFV	siEP364R+ASFV
	24.761	108.631	33.2614
	15.1273	83.1302	34.9614
	29.2945	88.7971	16.2606
	25.3277	97.8641	42.3284
