# Supplementary material for: African swine fever virus pEP364R acts as an important inflammatory-inducing factor to activate NLRP3 inflammasome-mediated pyroptosis by regulating DDX3X
Source: PLoS Pathog. 2026 Feb 25;22(2):e1013874. doi: 10.1371/journal.ppat.1013874 (PMC12952717; doi:10.1371/journal.ppat.1013874)
Supplement: S7 Data — (ZIP) [file ppat.1013874.s018.zip › S7_Data/Fig6/D/ELISA/shEP364R+ASFV-ELISA-IL1.xlsx]

## Sheet: 标准曲线 1_01
检测结果(Detection Results)
20220624-shEP364R-il-1.skax
2022/6/24 16:26:17
标准曲线 1(Standard Curve 1)
拟合类型: 线性回归(Fitting Type: Linear Regression)
利用外推法: 否(Extrapolation Used: No)
通过原点的力线: 否(Line through Origin: No)
浓度转化: 线性(Concentration Conversion: Linear)
信号转换: 线性(Signal Conversion: Linear)
波长：450 nm(Wavelength: 450 nm)
样本组：组 1(Sample Group: Group 1)
板 1(Plate 1)
信号(Signal)	(Standard Samples Absorbance Values)		shEP364R-ASFV-WT
A	2.4216	Mock	0.1221	0.118	0.1139
B	0.9901	Vector	0.4422	0.4062	0.3838
C	0.5341	shEP364R	0.1681	0.1546	0.1735
D	0.3179
E	0.2188
F	0.1634
G	0.1574
H	0.0491
Standard Curve	y = 0.00113404x + 0.0439633
浓度 [pg/ml](Concentration[pg/ml])	标准曲线(Standard Sample Concentration)		shEP364R-ASFV-WT
A	> 最大值( >Maximum value)	Mock	68.8933	65.2621	61.6352
B	834.279	Vector	351.132	319.44	299.641
C	105.333	shEP364R	109.483	97.5732	114.189
D	100.017
E	4.54
F
G
H
