# Supplementary material for: African swine fever virus pEP364R acts as an important inflammatory-inducing factor to activate NLRP3 inflammasome-mediated pyroptosis by regulating DDX3X
Source: PLoS Pathog. 2026 Feb 25;22(2):e1013874. doi: 10.1371/journal.ppat.1013874 (PMC12952717; doi:10.1371/journal.ppat.1013874)
Supplement: S7 Data — (ZIP) [file ppat.1013874.s018.zip › S7_Data/Fig6/E/shEP364R+ASFV-CCK-8.xlsx]

## Sheet: 吸光度 1_01
检测结果(Detection Results)
20230427-CCK-8-sh-ASFV.skax
2023-04-27 14:23:27
吸光度 1（Absorbance 1）
波长：450 nm(Wavelength: 450 nm)
板 1(Plate 1)
吸光值（Absorbance）			Mock	LPS	shEV+ASFV	shEP364R+ASFV
A			2.4904	1.5235	1.6433	2.0754
B			2.7966	1.2895	1.5543	2.0609
		平均值（Average value）	2.6435
		Cell Viability	1	0.576319	0.621638	0.785096
			1	0.4878	0.58797	0.77961
		Cell Viability (%)	100	57.6319	62.1638	78.5096
			100	48.78	58.797	77.961
C			2.6584	1.2756	1.1487	1.7786
D			2.3346	1.4738	1.3416	1.9667
		平均值（Average value）	2.4965
		Cell Viability	1	0.510955	0.460124	0.712437
			1	0.590346	0.537392	0.787783
		Cell Viability (%)	100	51.0955	46.0124	71.2437
			100	59.0346	53.7392	78.7783
E			2.2669	1.3079	1.2841	1.5866
F			2.1822	1.2299	1.2858	1.638
		平均值（Average value）	2.22455
		Cell Viability	1	0.587939	0.57724	0.713223
			1	0.552876	0.578005	0.736329
		Cell Viability (%)	100	58.7939	57.724	71.3223
			100	55.2876	57.8005	73.6329
G			2.0481	1.7564	1.6764	2.1793
H			3.4705	1.7484	1.6751	2.1463
		平均值（Average value）	2.7593
		Cell Viability	1	0.636538	0.607545	0.789802
			1	0.633639	0.607074	0.777842
		Cell Viability (%)	100	63.6538	60.7545	78.9802
			100	63.3639	60.7074	77.7842
