# Supplementary material for: African swine fever virus pEP364R acts as an important inflammatory-inducing factor to activate NLRP3 inflammasome-mediated pyroptosis by regulating DDX3X
Source: PLoS Pathog. 2026 Feb 25;22(2):e1013874. doi: 10.1371/journal.ppat.1013874 (PMC12952717; doi:10.1371/journal.ppat.1013874)
Supplement: S7 Data — (ZIP) [file ppat.1013874.s018.zip › S7_Data/Fig6/F/shEP364R+ASFV-Caspase-1 activity.xlsx]

## Sheet: 标准曲线 1_01
检测结果(Detection Results)
20230606-capase-1活性.skax
2023/6/6 9:09:24
标准曲线 1(Standard Curve 1)
拟合类型: 线性回归(Fitting Type: Linear Regression)
利用外推法: 否(Extrapolation Used: No)
通过原点的力线: 否(Line through Origin: No)
浓度转化: 线性(Concentration Conversion: Linear)
信号转换: 线性(Signal Conversion: Linear)
波长：405 nm(Wavelength: 404 nm)
样本组：组 1(Sample Group: Group 1)
板 1(Plate 1)
信号(Signal)		1	2	3		4	5	6		7	8	9		10	11	12
A									MOCK	0.1056	0.1034	0.1058
B									LPS	0.1862	0.1756	0.1628
C									ASFV	0.1598	0.1523	0.1499
D		(Standard Samples Absorbance Values)							shEP364R	0.1271	0.1461	0.1255
E		4.6327	4.4774	2.9746	1.5781	0.8516	0.0643
F
G
H
Standard Curve	y = 0.0579293x + 0.0999675								Caspase-1 activityunit (U)
浓度 [U](Concentration[U])		1	2	3		4	5	6		7	8	9		10	11	12
A									MOCK	0.0972306	0.0592533	0.100683
B									LPS	1.48858	1.3056	1.08464
C									ASFV	1.03285	0.903386	0.861956
D		标准曲线(Standard Sample Concentration)							shEP364R	0.468373	0.796359	0.440753
E		78.2459	75.5651	49.6231	25.5161	12.975	-0.615707
F
G
H
样本		1	2	3		4	5	6		7	8	9		10	11	12
A		未知0001	未知0002	未知0003		未知0004	未知0005	未知0006		未知0025	未知0026	未知0027		未知0028	未知0029	未知0030
B		未知0007	未知0008	未知0009		未知0010	未知0011	未知0012		未知0031	未知0032	未知0033		未知0034	未知0035	未知0036
C		未知0013	未知0014	未知0015		未知0016	未知0017	未知0018		未知0037	未知0038	未知0039		未知0040	未知0041	未知0042
D		未知0019	未知0020	未知0021		未知0022	未知0023	未知0024
E		标准0001	标准0002	标准0003		标准0004	标准0005	标准0006
F
G
H
Autoloading range A1 - M92
