# Supplementary material for: African swine fever virus pEP364R acts as an important inflammatory-inducing factor to activate NLRP3 inflammasome-mediated pyroptosis by regulating DDX3X
Source: PLoS Pathog. 2026 Feb 25;22(2):e1013874. doi: 10.1371/journal.ppat.1013874 (PMC12952717; doi:10.1371/journal.ppat.1013874)
Supplement: S7 Data — (ZIP) [file ppat.1013874.s018.zip › S7_Data/Fig6/G/shEP364R+ASFV-LDH.xlsx]

## Sheet: 标准曲线 1_01
检测结果(Detection Results)
202305280-LDH-SH.skax
2023/5/28 17:27:43
标准曲线 1(Standard Curve 1)
拟合类型: 线性回归(Fitting Type: Linear Regression)
利用外推法: 否(Extrapolation Used: No)
通过原点的力线: 否(Line through Origin: No)
浓度转化: 线性(Concentration Conversion: Linear)
信号转换: 线性(Signal Conversion: Linear)
波长：450 nm(Wavelength: 450 nm)
样本组：组 1(Sample Group: Group 1)
板 1(Plate 1)
吸光度（Absorbance）		1	2	3		4	5	6		7	8	9		10	11	12
A									Mock	0.6694	0.6296	0.4748
B									LPS	1.6505	1.6898	1.7608
C									ASFV	1.7799	1.9384	1.8054
D									shEP364R	0.7202	0.7765	1.0435
E
F
G
H
Standard Curve	y = 0.73832x + 0.17853
浓度 [umol/ml]									Mock	0.672761	0.643376	0.529084
A									LPS	1.39713	1.42614	1.47856
B									ASFV	1.49267	1.60969	1.51149
C									shEP364R	0.710268	0.751835	0.948967
D
E
F
G
H										LDH(U/104 cell)
									Mock	0.0448508	0.0428918	0.0352723
									LPS	0.0931418	0.0950762	0.0985709
									ASFV	0.0995111	0.107313	0.100766
									shEP364R	0.0473512	0.0501224	0.0632645
样本（Sample Name）		1	2	3		4	5	6		7	8	9		10	11	12
A										未知0025(Unknown 0025)	未知0029(Unknown 0029)	未知0033(Unknown 0033)
B										未知0025(Unknown 0026)	未知0029(Unknown 0030)	未知0033(Unknown 0034)
C										未知0025(Unknown 0027)	未知0029(Unknown 0031)	未知0033(Unknown 0035)
D										未知0025(Unknown 0028)	未知0029(Unknown 0032)	未知0033(Unknown 0036)
E
F
G
H
Autoloading range A1 - M92
