# Supplementary material for: African swine fever virus pEP364R acts as an important inflammatory-inducing factor to activate NLRP3 inflammasome-mediated pyroptosis by regulating DDX3X
Source: PLoS Pathog. 2026 Feb 25;22(2):e1013874. doi: 10.1371/journal.ppat.1013874 (PMC12952717; doi:10.1371/journal.ppat.1013874)
Supplement: S7 Data — (ZIP) [file ppat.1013874.s018.zip › S7_Data/Fig6/J/ASFV+shEP364R-qPCR-CXCL10.xlsx]

## Sheet: Sheet1
Original Data				Average value
GAPDH	Mock	15.26	14.99	16.78
	shEP364R-ASFV	15.41	15.31	14.44
	shEV-ASFV	32.73	30.2	32.51
	Original Data				ΔCt			ΔΔCt			2^(-ΔΔCt)			Mock Normalization
						Average value	6.26333					Average value	1.0001
CXCL10	Mock	22.4	23.62	23.11	5.62	6.84	6.33	-0.643333	0.576667	0.0666667	1.56193	0.670511	0.954842	1
	shEP364R-ASFV	22.49	22.46	22.496	8.05618333333333	8.02469	8.05618	1.79285	1.76136	2.25264	0.288601	0.29497	0.20984	0.288574	0.294942	0.20982
	shEV-ASFV	32.17	32.98	32.17	-0.34	0.47	-0.34	-6.60333	-5.79333	-6.43774	97.2303	55.4584	86.6868	97.2209	55.453	86.6785
