# Supplementary material for: African swine fever virus pEP364R acts as an important inflammatory-inducing factor to activate NLRP3 inflammasome-mediated pyroptosis by regulating DDX3X
Source: PLoS Pathog. 2026 Feb 25;22(2):e1013874. doi: 10.1371/journal.ppat.1013874 (PMC12952717; doi:10.1371/journal.ppat.1013874)
Supplement: S7 Data — (ZIP) [file ppat.1013874.s018.zip › S7_Data/Fig6/J/ASFV+shEP364R-qPCR-IL-1,IL-6,TNF.xlsx]

## Sheet: Sheet1
	Original Data				ΔCt			ΔΔCt			2^(-ΔΔCt)			Mock Normalization
						Average value	0.403333						Average value	1.02809
IL-1	Mock	16.19	16.45	17.02	0.04	0.3	0.87	-0.363333	-0.103333	0.466667	1.28639	1.07425	0.723635		1
	shEP364R-ASFV	16.02	16.42	15.65	-0.155	0.245	-0.525	-0.558333	-0.158333	-0.928333	1.47257	1.116	1.90308		1.43233	1.0855	1.85107
	shEV-ASFV	30.37	30.3	30.16	-5.8	-5.87	-6.01	-6.20333	-6.27333	-6.41333	73.6868	77.3502	85.2326		71.6732	75.2365	82.9035
Original Data				Average value
GAPDH	Mock	15.81	16.49	16.15
	shEP364R-ASFV	16.45	15.9	16.175
	shEV-ASFV	36.09	36.25	36.17
						Average value	11.54						Average value	1.0001
IL-6	Mock	27.71	27.67	27.27	11.56	11.52		0.02	-0.02		0.986233	1.01396			1
	shEP364R-ASFV	27.11	26.82	26.54	10.935	10.645	10.365	-0.605	-0.895	-1.175	1.52098	1.85961	2.25793		1.52083	1.85943	2.25771
	shEV-ASFV	40.51	40.71	40.38	4.34	4.54	4.21	-7.2	-7	-7.33	147.033	128	160.898		147.019	127.988	160.882
						Average value	6.3						Average value	1.24219
TNF	Mock	22.59	22.31	21.67	6.44	6.16	5.52	0.14	-0.14	-0.78	0.907519	1.10191	1.71713		1
	shEP364R-ASFV	22.35	22.07	22.69	6.175	5.895	6.515	-0.125	-0.405	0.215	1.09051	1.32409	0.861546		0.877895	1.06594	0.693573
	shEV-ASFV	34.36	34.65		-1.81	-1.52		-8.11	-7.82		276.282	225.972			222.416	181.915
