# Supplementary material for: African swine fever virus pEP364R acts as an important inflammatory-inducing factor to activate NLRP3 inflammasome-mediated pyroptosis by regulating DDX3X
Source: PLoS Pathog. 2026 Feb 25;22(2):e1013874. doi: 10.1371/journal.ppat.1013874 (PMC12952717; doi:10.1371/journal.ppat.1013874)
Supplement: S8 Data — (ZIP) [file ppat.1013874.s019.zip]

Archive with 41 entries (32 files):
- S8_Data/
- S8_Data/A/
- S8_Data/A/EP364R+MCC950/
- S8_Data/A/EP364R+MCC950/EP364R+MCC950-Actin.mscn
- S8_Data/A/EP364R+MCC950/EP364R+MCC950-Caspaspe-1.mscn
- S8_Data/A/EP364R+MCC950/EP364R+MCC950-Flag.mscn
- S8_Data/A/EP364R+MCC950/EP364R+MCC950-GSDMD.mscn
- S8_Data/A/EP364R+MCC950/EP364R+MCC950-IL-1.mscn
- S8_Data/A/EP364R+MCC950/EP364R+MCC950-pro-Caspase-1.mscn
- S8_Data/A/EP364R+MCC950-ELISA-IL-1.pzfx
- S8_Data/A/EP364R+MCC950-ELISA-IL-1.xlsx
- S8_Data/B/
- S8_Data/B/EP364R+VX765/
- S8_Data/B/EP364R+VX765/EP364R+VX765-Actin.mscn
- S8_Data/B/EP364R+VX765/EP364R+VX765-Caspase-1.mscn
- S8_Data/B/EP364R+VX765/EP364R+VX765-Flag.mscn
- S8_Data/B/EP364R+VX765/EP364R+VX765-GSDMD.mscn
- S8_Data/B/EP364R+VX765/EP364R+VX765-IL-1.mscn
- S8_Data/B/EP364R+VX765/EP364R+VX765-pro-IL-1.mscn
- S8_Data/B/EP364R+VX765-ELISA-IL-1.pzfx
- S8_Data/B/EP364R+VX765-ELISA-IL-1.xlsx
- S8_Data/C/
- S8_Data/C/EP364R+shNLRP3/
- S8_Data/C/EP364R+shNLRP3/LPS,EP364R+shNLRP3-Actin.mscn
- S8_Data/C/EP364R+shNLRP3/LPS,EP364R+shNLRP3-Caspase-1.mscn
- S8_Data/C/EP364R+shNLRP3/LPS,EP364R+shNLRP3-Flag.mscn
- S8_Data/C/EP364R+shNLRP3/LPS,EP364R+shNLRP3-GSDMD.mscn
- S8_Data/C/EP364R+shNLRP3/LPS,EP364R+shNLRP3-IL-1.mscn
- S8_Data/C/EP364R+shNLRP3/LPS,EP364R+shNLRP3-NLRP3.mscn
- S8_Data/C/shNLRP3+EP364R-ELISA-IL-1.xlsx
- S8_Data/C/shNLRP3-EP364R-ELISA-IL-1.pzfx
- S8_Data/D/
- S8_Data/D/EP364R+shASC/
- S8_Data/D/EP364R+shASC/LPS,EP364R+shASC-Actin.mscn
- S8_Data/D/EP364R+shASC/LPS,EP364R+shASC-ASC.mscn
- S8_Data/D/EP364R+shASC/LPS,EP364R+shASC-Caspase-1.mscn
- S8_Data/D/EP364R+shASC/LPS,EP364R+shASC-Flag.mscn
- S8_Data/D/EP364R+shASC/LPS,EP364R+shASC-GSDMD.mscn
- S8_Data/D/EP364R+shASC/LPS,EP364R+shASC-IL-1.mscn
- S8_Data/D/shASC+EP364R-ELISA-IL-1.xlsx
- S8_Data/D/shASC-EP364R-ELISA-IL-1.pzfx
