# Supplementary material for: African swine fever virus pEP364R acts as an important inflammatory-inducing factor to activate NLRP3 inflammasome-mediated pyroptosis by regulating DDX3X
Source: PLoS Pathog. 2026 Feb 25;22(2):e1013874. doi: 10.1371/journal.ppat.1013874 (PMC12952717; doi:10.1371/journal.ppat.1013874)
Supplement: S8 Data — (ZIP) [file ppat.1013874.s019.zip › S8_Data/A/EP364R+MCC950-ELISA-IL-1.xlsx]

## Sheet: 标准曲线 1_01
检测结果(Detection Results)
20221008-IL-1.skax
2022/10/8 18:04:11
标准曲线 1(Standard Curve 1)
拟合类型: 线性回归(Fitting Type: Linear Regression)
利用外推法: 否(Extrapolation Used: No)
通过原点的力线: 否(Line through Origin: No)
浓度转化: 线性(Concentration Conversion: Linear)
信号转换: 线性(Signal Conversion: Linear)
波长：450 nm(Wavelength: 450 nm)
样本组：组 1(Sample Group: Group 1)
板 1(Plate 1)
Standard Curve	y = 0.00176463x + 0.205306			Diluted concentration		Concentration prior to dilution
浓度 [pg/ml](Concentration[pg/ml])	标准曲线(Standard Sample Concentration)	DMSO	Mock	9.5198	9.5198	19.0396	19.0396
A	NaN		LPS	130.046	162.199	260.091	324.397
B	976.551		EP364R	115.672	142.211	231.343	284.423
C	552.944
D	248.133			Diluted concentration		Concentration prior to dilution
E	115.187	MCC950	Mock	9.5198	27.511	19.0396	55.022
F	47.2761		LPS	24.7359	53.0603	49.4718	106.121
G	19.1388		EP364R	46.7615	47.049	93.523	94.098
H	9.5198
Autoloading range A1 - M96
