# Supplementary material for: African swine fever virus pEP364R acts as an important inflammatory-inducing factor to activate NLRP3 inflammasome-mediated pyroptosis by regulating DDX3X
Source: PLoS Pathog. 2026 Feb 25;22(2):e1013874. doi: 10.1371/journal.ppat.1013874 (PMC12952717; doi:10.1371/journal.ppat.1013874)
Supplement: S8 Data — (ZIP) [file ppat.1013874.s019.zip › S8_Data/B/EP364R+VX765-ELISA-IL-1.xlsx]

## Sheet: 标准曲线 1_01
检测结果						检测结果(Detection Results)
20221008-IL-1.skax						20221008-IL-1.skax
2022/10/8 18:04:11						2022/10/8 18:04:11
标准曲线 1						标准曲线 1(Standard Curve 1)
拟合类型: 线性回归						拟合类型: 线性回归(Fitting Type: Linear Regression)
利用外推法: 否						利用外推法: 否(Extrapolation Used: No)
通过原点的力线: 否						通过原点的力线: 否(Line through Origin: No)
浓度转化: 线性						浓度转化: 线性(Concentration Conversion: Linear)
信号转换: 线性						信号转换: 线性(Signal Conversion: Linear)
波长：450 nm						波长：450 nm(Wavelength: 450 nm)
样本组：组 1						样本组：组 1(Sample Group: Group 1)
y = 0.00176463x + 0.205306
						板 1(Plate 1)
浓度 [pg/ml]	标准曲线					Standard Curve	y = 0.00176463x + 0.205306			Diluted concentration		Concentration prior to dilution
A	NaN					浓度 [pg/ml](Concentration[pg/ml])	标准曲线(Standard Sample Concentration)	DMSO	Mock	9.5198	9.5198	19.0396	19.0396
B	976.551					A	NaN		LPS	130.046	162.199	260.091	324.397
C	552.944					B	976.551		EP364R	115.672	142.211	231.343	284.423
D	248.133					C	552.944
E	115.187					D	248.133			Diluted concentration		Concentration prior to dilution
F	47.2761					E	115.187	VX765	Mock	14.3769	9.5198	28.7538	19.0396
G	19.1388					F	47.2761		LPS	23.2212	9.5198	46.4424	19.0396
H	9.5198					G	19.1388		EP364R	85.0885	21.3545	170.177	42.709
						H	9.5198
Autoloading range A1 - M96
