# Supplementary material for: African swine fever virus pEP364R acts as an important inflammatory-inducing factor to activate NLRP3 inflammasome-mediated pyroptosis by regulating DDX3X
Source: PLoS Pathog. 2026 Feb 25;22(2):e1013874. doi: 10.1371/journal.ppat.1013874 (PMC12952717; doi:10.1371/journal.ppat.1013874)
Supplement: S8 Data — (ZIP) [file ppat.1013874.s019.zip › S8_Data/C/shNLRP3+EP364R-ELISA-IL-1.xlsx]

## Sheet: 标准曲线 1_01
检测结果(Detection Results)
20220624-shRNA-il-1.skax
2022/6/24 16:26:17
标准曲线 1(Standard Curve 1)
拟合类型: 线性回归(Fitting Type: Linear Regression)
利用外推法: 否(Extrapolation Used: No)
通过原点的力线: 否(Line through Origin: No)
浓度转化: 线性(Concentration Conversion: Linear)
信号转换: 线性(Signal Conversion: Linear)
波长：450 nm(Wavelength: 450 nm)
样本组：组 1(Sample Group: Group 1)
板 1(Plate 1)
吸光度(Absorbance)			EP364				LPS+Nig
	(Standard Samples Absorbance Values)	Mock	0.122091	0.117973	0.11386	Mock	0.146125	0.149463	0.147055
	0.99	Vector	0.4892	0.4678	0.4427	Vector	0.868461	0.978878	1.00759
	0.5341	shNLRP3	0.1279	0.1709	0.1531	shNLRP3	0.685828	0.657638	0.724844
	0.3179
	0.2188
	0.1634
	0.1573
	0.0491
Standard Curve	y = 0.00113404x + 0.0439633
浓度 [pg/ml](Concentration[pg/ml])	标准曲线(Standard Sample Concentration)		EP364				LPS+Nig
A	> 最大值(> Maximum Value)	Mock	68.8933	65.2621	61.6352	Mock	90.0865	93.0303	90.9062
B	834.279	Vector	392.572	373.794	351.583	Vector	727.044	824.411	849.731
C	432.241	shNLRP3	74.0775	111.918	96.2796	shNLRP3	576.803	564.692	581.983
D	241.56
E	154.16
F	105.333
G	100.017
H	4.54
Autoloading range A1 - M96
