# Supplementary material for: African swine fever virus pEP364R acts as an important inflammatory-inducing factor to activate NLRP3 inflammasome-mediated pyroptosis by regulating DDX3X
Source: PLoS Pathog. 2026 Feb 25;22(2):e1013874. doi: 10.1371/journal.ppat.1013874 (PMC12952717; doi:10.1371/journal.ppat.1013874)
Supplement: S8 Data — (ZIP) [file ppat.1013874.s019.zip › S8_Data/D/shASC+EP364R-ELISA-IL-1.xlsx]

## Sheet: 标准曲线 1_01
检测结果(Detection Results)
20220624-shRNA-il-1.skax
2022/6/24 16:26:17
标准曲线 1(Standard Curve 1)
拟合类型: 线性回归(Fitting Type: Linear Regression)
利用外推法: 否(Extrapolation Used: No)
通过原点的力线: 否(Line through Origin: No)
浓度转化: 线性(Concentration Conversion: Linear)
信号转换: 线性(Signal Conversion: Linear)
波长：450 nm(Wavelength: 450 nm)
样本组：组 1(Sample Group: Group 1)
板 1(Plate 1)
吸光度(Absorbance)	(Standard Samples Absorbance Values)		EP364R				LPS+Nig
A		Mock	0.122091	0.117973	0.11386	Mock	0.146125	0.149463	0.147055
B	0.99	Vector	0.4892	0.4678	0.4427	Vector	0.868461	0.978878	1.00759
C	0.5341	shASC	0.198533	0.230748	0.230674	shASC	0.685828	0.657638	0.724844
D	0.3179
E	0.2188
F	0.1634
G	0.1573
H	0.0491
Standard Curve	y = 0.00113404x + 0.0439633
浓度 [pg/ml](Concentration[pg/ml])	标准曲线(Standard Sample Concentration)		EP364R				LPS+Nig
A	> 最大值(> Maximum Value)	Mock	68.8933	65.2621	61.6352	Mock	90.0865	93.0303	90.9062
B	834.279	Vector	392.572	373.794	351.583	Vector	727.044	824.411	849.731
C	432.241	shASC	136.3	164.708	164.642	shASC	565.998	541.14	600.403
D	241.56
E	154.16
F	105.333
G	100.017
H	4.54
Autoloading range A1 - M96
