# Supplementary material for: African swine fever virus pEP364R acts as an important inflammatory-inducing factor to activate NLRP3 inflammasome-mediated pyroptosis by regulating DDX3X
Source: PLoS Pathog. 2026 Feb 25;22(2):e1013874. doi: 10.1371/journal.ppat.1013874 (PMC12952717; doi:10.1371/journal.ppat.1013874)
Supplement: S9 Data — (ZIP) [file ppat.1013874.s020.zip]

Archive with 28 entries (22 files):
- S9_Data/
- S9_Data/E/
- S9_Data/E/EP364R+shCaspase-1/
- S9_Data/E/EP364R+shCaspase-1/EP364R+shCaspase-1-Actin.mscn
- S9_Data/E/EP364R+shCaspase-1/LPS+shCaspase-1-Actin.mscn
- S9_Data/E/EP364R+shCaspase-1/LPS,EP364R+shCaspase-1-Caspase-1 .mscn
- S9_Data/E/EP364R+shCaspase-1/LPS,EP364R+shCaspase-1-Flag.mscn
- S9_Data/E/EP364R+shCaspase-1/LPS,EP364R+shCaspase-1-GSDMD.mscn
- S9_Data/E/EP364R+shCaspase-1/LPS,EP364R+shCaspase-1-IL-1.mscn
- S9_Data/E/shCaspase-1+EP364R-ELISA-IL-1.pzfx
- S9_Data/E/shCaspase-1+EP364R-ELISA-IL-1.xlsx
- S9_Data/G/
- S9_Data/G/NLRP3 KO cells overexpressing EP364R-NLRP3-qPCR.pzfx
- S9_Data/G/NLRP3 KO cells overexpressing EP364R-NLRP3-qPCR.xlsx
- S9_Data/G/NLRP3 KO cells overexpressing EP364R-qPCR.pzfx
- S9_Data/G/NLRP3 KO cells overexpressing EP364R-qPCR.xlsx
- S9_Data/H/
- S9_Data/H/NLRP3 KO cells overexpressing  EP364R-IL-1-ELISA.pzfx
- S9_Data/H/NLRP3 KO cells overexpressing  EP364R-IL-1-ELISA.xlsx
- S9_Data/H/NLRP3 KO cells overexpressing  EP364R-IL-1-qPCR.pzfx
- S9_Data/H/NLRP3 KO cells overexpressing  EP364R-IL-1-qPCR.xlsx
- S9_Data/H/NLRP3NLRP3 KO cells overexpressing EP364R/
- S9_Data/H/NLRP3NLRP3 KO cells overexpressing EP364R/ko-NLRP3+EP364R-GSDMD.mscn
- S9_Data/H/NLRP3NLRP3 KO cells overexpressing EP364R/NLRP3-KO-EP364R-Caspase-1.mscn
- S9_Data/H/NLRP3NLRP3 KO cells overexpressing EP364R/NLRP3-KO-EP364R-NLRP3.mscn
- S9_Data/H/NLRP3NLRP3 KO cells overexpressing EP364R/WT,KO-NLRP3-EP364R-ACTIN.mscn
- S9_Data/H/NLRP3NLRP3 KO cells overexpressing EP364R/WT,KO-NLRP3-EP364R-flag.mscn
- S9_Data/H/NLRP3NLRP3 KO cells overexpressing EP364R/WT,KO-NLRP3-EP364R-IL-1.mscn
