# Supplementary material for: African swine fever virus pEP364R acts as an important inflammatory-inducing factor to activate NLRP3 inflammasome-mediated pyroptosis by regulating DDX3X
Source: PLoS Pathog. 2026 Feb 25;22(2):e1013874. doi: 10.1371/journal.ppat.1013874 (PMC12952717; doi:10.1371/journal.ppat.1013874)
Supplement: S9 Data — (ZIP) [file ppat.1013874.s020.zip › S9_Data/G/NLRP3 KO cells overexpressing EP364R-NLRP3-qPCR.xlsx]

## Sheet: Sheet1
	Original Data				ΔCt			ΔΔCt			2^(-ΔΔCt)			Mock Normalization
						Average value	4.76333						Average value	1.02156
NLRP3	WT-Mock	34.2	34.89	34.72	4.36	5.05	4.88	-0.403333	0.286667	0.116667	1.32256	0.819794	0.922316		1
	WT-LPS	30.55	30.44	30.56	2.34	2.23	2.35	-2.42333	-2.53333	-2.41333	5.36409	5.78908	5.32704		5.2509	5.66692	5.21463
	WT-EP364R	29.75	29.69	29.48	2.93	2.87	2.66	-1.83333	-1.89333	-2.10333	3.56359	3.71493	4.29701		3.4884	3.63653	4.20634
	KO-Mock	34.83	34.97	34.74	5.04	5.18	4.95	0.276667	0.416667	0.186667	0.825496	0.749154	0.878633		0.808077	0.733345	0.860093
	KO-LPS	36.4	36.42	36.22	5.12	5.14	4.94	0.356667	0.376667	0.176667	0.780967	0.770215	0.884745		0.764487	0.753962	0.866075
	KO-EP364R	32.34	32.79	32.61	5.08	5.53	5.35	0.316667	0.766667	0.586667	0.802923	0.587774	0.66588		0.78598	0.575371	0.651828
	Original Data				Average value
GAPDH	WT-Mock	29.3	30.38		29.84
	WT-LPS	28.58	27.84		28.21
	WT-EP364R	26.51	27.13		26.82
	KO-Mock	29.72	29.86		29.79
	KO-LPS	31.08	31.48		31.28
	KO-EP364R	27.5	27.02		27.26
