# Supplementary material for: African swine fever virus pEP364R acts as an important inflammatory-inducing factor to activate NLRP3 inflammasome-mediated pyroptosis by regulating DDX3X
Source: PLoS Pathog. 2026 Feb 25;22(2):e1013874. doi: 10.1371/journal.ppat.1013874 (PMC12952717; doi:10.1371/journal.ppat.1013874)
Supplement: S9 Data — (ZIP) [file ppat.1013874.s020.zip › S9_Data/G/NLRP3 KO cells overexpressing EP364R-qPCR.xlsx]

## Sheet: Sheet1
Original Data					Average value
GAPDH	WT-Mock	29.3	30.38		29.84
	WT-LPS	28.58	27.84		28.21
	WT-EP364R	26.51	27.13		26.82
	KO-Mock	29.72	29.86		29.79
	KO-LPS	31.08	31.48		31.28
	KO-EP364R	27.5	27.02		27.26
	Original Data				ΔCt			ΔΔCt			2^(-ΔΔCt)			Mock Normalization
							-5.21						1.06566
EP364R	WT-Mock	24.11	25.15		-5.73	-4.69		-0.52	0.52		1.43396	0.697372		1
	WT-LPS	26.07	25.91		-2.14	-2.3		3.07	2.91		0.11908	0.133046		0.111742	0.124848
	WT-EP364R	11.32	11.12		-15.5	-15.7		-10.29	-10.49		1251.98	1438.15		1174.84	1349.54
	KO-Mock	26.48	27.09		-3.31	-2.7		1.9	2.51		0.267943	0.175556		0.251433	0.164738
	KO-LPS	27.62	28.02		-3.66	-3.26		1.55	1.95		0.34151	0.258816		0.320467	0.242869
	KO-EP364R	10.12	10.88		-17.14	-16.38		-11.93	-11.17		3902.01	2304.12		3661.57	2162.15
