# Supplementary material for: African swine fever virus pEP364R acts as an important inflammatory-inducing factor to activate NLRP3 inflammasome-mediated pyroptosis by regulating DDX3X
Source: PLoS Pathog. 2026 Feb 25;22(2):e1013874. doi: 10.1371/journal.ppat.1013874 (PMC12952717; doi:10.1371/journal.ppat.1013874)
Supplement: S9 Data — (ZIP) [file ppat.1013874.s020.zip › S9_Data/H/NLRP3 KO cells overexpressing EP364R-IL-1-ELISA.xlsx]

## Sheet: 吸光度 1_01
检测结果(Detection Results)
20230620-mouse-il-1-nlrp3-ko.skax
2023/6/20 14:14:15
吸光度 1(Absorbance 1)
波长：450 nm(Wavelength: 450 nm)
板 1
Standard Curve	y = 0.00516345x + 0.0302592
吸光值(Absorbance )	WT-NLRP3			KO-NLRP3
	mock	lps+nig	EP364R	mock	lps+nig	EP364R
	0.1001	0.2146	0.1912	0.1162	0.0997	0.0921
	0.1127	0.2225	0.1975	0.0892	0.0944	0.094
	0.0964	0.2374	0.1971	0.1043	0.1114	0.1002
Diluted concentration	WT-NLRP3			KO-NLRP3
	mock	lps+nig	EP364R	mock	lps+nig	EP364R
	13.526	35.7011	31.1692	16.6441	13.4485	11.9766
	15.9662	37.2311	32.3894	11.415	12.4221	12.3446
	12.8094	40.1167	32.3119	14.3394	15.7145	13.5454
Concentration prior to dilution	WT-NLRP3			KO-NLRP3
	mock	lps+nig	EP364R	mock	lps+nig	EP364R
	40.578	107.103	93.5077	49.9322	40.3456	35.9299
	47.8987	111.693	97.1681	34.245	37.2662	37.0338
	38.4283	120.35	96.9357	43.0182	47.1434	40.6361
Autoloading range A1 - M28
