# Supplementary material for: African swine fever virus pEP364R acts as an important inflammatory-inducing factor to activate NLRP3 inflammasome-mediated pyroptosis by regulating DDX3X
Source: PLoS Pathog. 2026 Feb 25;22(2):e1013874. doi: 10.1371/journal.ppat.1013874 (PMC12952717; doi:10.1371/journal.ppat.1013874)
Supplement: S9 Data — (ZIP) [file ppat.1013874.s020.zip › S9_Data/H/NLRP3 KO cells overexpressing EP364R-IL-1-qPCR.xlsx]

## Sheet: Sheet1
					Average value
GAPDH	WT-Mock	29.3	30.38		29.84
	WT-LPS	28.58	27.84		28.21
	WT-EP364R	26.51	27.13		26.82
	KO-Mock	29.72	29.86		29.79
	KO-LPS	31.08	31.48		31.28
	KO-EP364R	27.5	27.02		27.26
	Original Data				ΔCt			ΔΔCt			2^(-ΔΔCt)			Mock Normalization
						Average value	-5.40333						Average value	1.00197
IL-1	WT-Mock	24.54	24.45	24.32	-5.3	-5.39	-5.52	0.103333	0.0133333	-0.116667	0.93088	0.990801	1.08423		1
	WT-LPS	20.45	20.71	20.09	-7.76	-7.5	-8.12	-2.35667	-2.09667	-2.71667	5.12186	4.2772	6.57352		5.11179	4.26879	6.5606
	WT-EP364R	20.03	20.06	20.04	-6.79	-6.76	-6.78	-1.38667	-1.35667	-1.37667	2.61474	2.56093	2.59668		2.6096	2.5559	2.59157
	KO-Mock	27.42	28.12	27.46	-2.37	-1.67	-2.33	3.03333	3.73333	3.07333	0.122145	0.0751891	0.118805		0.121905	0.0750413	0.118571
	KO-LPS	27.15	27.48	26.99	-4.13	-3.8	-4.29	1.27333	1.60333	1.11333	0.413703	0.329116	0.462225		0.41289	0.328469	0.461316
	KO-EP364R	25.28	24.71	24.01	-1.98	-2.55	-3.25	3.42333	2.85333	2.15333	0.0932125	0.138376	0.224793		0.0930293	0.138104	0.224351
