# Supplementary material for: African swine fever virus pEP364R acts as an important inflammatory-inducing factor to activate NLRP3 inflammasome-mediated pyroptosis by regulating DDX3X
Source: PLoS Pathog. 2026 Feb 25;22(2):e1013874. doi: 10.1371/journal.ppat.1013874 (PMC12952717; doi:10.1371/journal.ppat.1013874)
Supplement: S10 Data — (ZIP) [file ppat.1013874.s021.zip]

Archive with 27 entries (21 files):
- S10_Data/
- S10_Data/Fig8/
- S10_Data/Fig8/B/
- S10_Data/Fig8/B/DDX3X-Input.mscn
- S10_Data/Fig8/B/EP364R-Input.mscn
- S10_Data/Fig8/B/EP364R-IP-DDX3X.mscn
- S10_Data/Fig8/B/EP364R-IP-Flag.mscn
- S10_Data/Fig8/B/EP364R-IP-NLRP3.mscn
- S10_Data/Fig8/B/NLRP3-Input.mscn
- S10_Data/Fig8/C/
- S10_Data/Fig8/C/EP364R-Input-ASC.mscn
- S10_Data/Fig8/C/EP364R-Input-Caspase-1.mscn
- S10_Data/Fig8/C/EP364R-Input-Flag.mscn
- S10_Data/Fig8/C/EP364R-Input-NLRP3.mscn
- S10_Data/Fig8/C/EP364R-IP-ASC.mscn
- S10_Data/Fig8/C/EP364R-IP-Caspase-1.mscn
- S10_Data/Fig8/C/EP364R-IP-NLRP3.mscn
- S10_Data/Fig8/D/
- S10_Data/Fig8/D/LPS+Nig-Input-DDX3X.mscn
- S10_Data/Fig8/D/LPS+Nig-Input-NLRP3.mscn
- S10_Data/Fig8/D/LPS+Nig-IP-DDX3X-DDX3X.mscn
- S10_Data/Fig8/D/LPS+Nig-IP-DDX3X-NLRP3.mscn
- S10_Data/Fig8/E/
- S10_Data/Fig8/E/ASFV infection-EP364R+DDX3X+NLRP3 co-IP-INPUT,IP-DDX3X.mscn
- S10_Data/Fig8/E/ASFVinfection-EP364R+DDX3X+NLRP3 co-IP-INPUT,IP-EP364R.mscn
- S10_Data/Fig8/E/ASFVinfection-EP364R+DDX3X+NLRP3 co-IP-INPUT,IP-NLRP3.mscn
- S10_Data/Fig8/E/ASFVinfection-EP364R+DDX3X+NLRP3 co-IP-Input-P72.mscn
