# Supplementary material for: African swine fever virus pEP364R acts as an important inflammatory-inducing factor to activate NLRP3 inflammasome-mediated pyroptosis by regulating DDX3X
Source: PLoS Pathog. 2026 Feb 25;22(2):e1013874. doi: 10.1371/journal.ppat.1013874 (PMC12952717; doi:10.1371/journal.ppat.1013874)
Supplement: S11 Data — (ZIP) [file ppat.1013874.s022.zip]

Archive with 34 entries (25 files):
- S11_Data/
- S11_Data/Fig9/
- S11_Data/Fig9/A/
- S11_Data/Fig9/A/siDDX3X-1,2,3-detection-qPCR.pzfx
- S11_Data/Fig9/A/siDDX3X-1,2,3-detection-qPCR.xlsx
- S11_Data/Fig9/A/siDDX3X-1,2,3-verification/
- S11_Data/Fig9/A/siDDX3X-1,2,3-verification/Actin-siDDX3X.mscn
- S11_Data/Fig9/A/siDDX3X-1,2,3-verification/siDDX3X-1,2,3-verification.mscn
- S11_Data/Fig9/C/
- S11_Data/Fig9/C/siDDX3X+ASFV/
- S11_Data/Fig9/C/siDDX3X+ASFV/siDDX3X+ASFV--Actin.mscn
- S11_Data/Fig9/C/siDDX3X+ASFV/siDDX3X+ASFV-Caspase-1.mscn
- S11_Data/Fig9/C/siDDX3X+ASFV/siDDX3X+ASFV-DDX3X.mscn
- S11_Data/Fig9/C/siDDX3X+ASFV/siDDX3X+ASFV-GSDMD.mscn
- S11_Data/Fig9/C/siDDX3X+ASFV/siDDX3X+ASFV-IL-1.mscn
- S11_Data/Fig9/C/siDDX3X+ASFV/siDDX3X+ASFV-P72.mscn
- S11_Data/Fig9/C/siDDX3X+ASFV-ELISA-IL-1.pzfx
- S11_Data/Fig9/C/siDDX3X+ASFV-ELISA-IL-1.xlsx
- S11_Data/Fig9/D/
- S11_Data/Fig9/D/EP364R+siDDX3X-ELISA-IL-1.pzfx
- S11_Data/Fig9/D/EP364R+siDDX3X-ELISA-IL-1.xlsx
- S11_Data/Fig9/F/
- S11_Data/Fig9/F/EP364R+siDDX3X-Actin.mscn
- S11_Data/Fig9/F/EP364R+siDDX3X-Caspase-1.mscn
- S11_Data/Fig9/F/EP364R+siDDX3X-DDX3X.mscn
- S11_Data/Fig9/F/EP364R+siDDX3X-Flag.mscn
- S11_Data/Fig9/F/EP364R+siDDX3X-GSDMD.mscn
- S11_Data/Fig9/F/EP364R+siDDX3X-IL-1.mscn
- S11_Data/Fig9/G/
- S11_Data/Fig9/G/EP364R+siDDX3X-ASC Oligo.mscn
- S11_Data/Fig9/G/EP364R+siDDX3X-Input-Actin.mscn
- S11_Data/Fig9/G/EP364R+siDDX3X-Input-ASC.mscn
- S11_Data/Fig9/G/EP364R+siDDX3X-Input-DDX3X.mscn
- S11_Data/Fig9/G/EP364R+siDDX3X-Input-Flag.mscn
