# Supplementary material for: African swine fever virus pEP364R acts as an important inflammatory-inducing factor to activate NLRP3 inflammasome-mediated pyroptosis by regulating DDX3X
Source: PLoS Pathog. 2026 Feb 25;22(2):e1013874. doi: 10.1371/journal.ppat.1013874 (PMC12952717; doi:10.1371/journal.ppat.1013874)
Supplement: S11 Data — (ZIP) [file ppat.1013874.s022.zip › S11_Data/Fig9/A/siDDX3X-1,2,3-detection-qPCR.xlsx]

## Sheet: Sheet1
	Original Data				ΔCt			ΔΔCt			2^(-ΔΔCt)
						Average value	-9.18333
DDX3X	Mock	16.75	16.9	16.71	-9.22	-9.07	-9.26	-0.0366667	0.113333	-0.0766667	1.02574	0.92445	1.05458
	siNC	16.94	16.37	16.77	-16.9433	-17.5133	-17.1133	-7.76	-8.33	-7.93	216.767	321.795	243.875
	siDDX3X-1	19.79	19.67	20.07	-17.27	-17.39	-16.99	-8.08667	-8.20667	-7.80667	271.85	295.429	223.893
	siDDX3X-2	32.73	33.73	33.61	-4.46667	-3.46667	-3.58667	4.71667	5.71667	5.59667	0.0380314	0.0190157	0.020665
	siDDX3X-3	1.99	38.47	38.71	-35.69	0.79	1.03	-26.5067	9.97333	10.2133	9.53458e+07	0.000994781	0.000842326
	Original Data				Average value
GAPDH	Mock	27.19	24.79	25.93	25.97
	siNC	33.92	33.76	33.97	33.8833
	siDDX3X-1	35.61	36.09	39.48	37.06
	siDDX3X-2	36.29	36.42	38.88	37.1967
	siDDX3X-3	37.08	36.22	39.74	37.68
