# Supplementary material for: African swine fever virus pEP364R acts as an important inflammatory-inducing factor to activate NLRP3 inflammasome-mediated pyroptosis by regulating DDX3X
Source: PLoS Pathog. 2026 Feb 25;22(2):e1013874. doi: 10.1371/journal.ppat.1013874 (PMC12952717; doi:10.1371/journal.ppat.1013874)
Supplement: S11 Data — (ZIP) [file ppat.1013874.s022.zip › S11_Data/Fig9/C/siDDX3X+ASFV-ELISA-IL-1.xlsx]

## Sheet: 标准曲线 1_01
检测结果(Detection Results)
20250219-si+ASFV.skax
2025/2/19 13:37:48
标准曲线 1(Standard Curve 1)
拟合类型: 线性回归(Fitting Type: Linear Regression)
利用外推法: 否(Extrapolation Used: No)
通过原点的力线: 否(Line through Origin: No)
浓度转化: 线性(Concentration Conversion: Linear)
信号转换: 线性(Signal Conversion: Linear)
波长：450 nm(Wavelength: 450 nm)
样本组：组 1(Sample Group: Group 1)
板 1(Plate 1)
信号(Signal)	(Standard Samples Absorbance Values)	2	3	4
A	3.5491	0.32215	0.3299	0.3177	Mock	siNC
B	2.2523	0.6651	0.63	0.6448	LPS+Nig
C	1.298	0.444	0.4443	0.4772	ASFV
D	0.7645	0.32341	0.32257	0.32221	Mock	siDDX3X
E	0.4926	0.326	0.32967	0.32513	LPS+Nig
F	0.338	0.32926	0.32947	0.3376	ASFV
G	0.2662
H	0.2356
Standard Curve	y=0.000851801x+0.301053
浓度 [pg/ml](Concentration[pg/ml])	标准曲线(Standard Sample Concentration)
A	3813.09	24.7675	33.8659	19.5433	Mock	siNC
B	2290.78	427.385	386.178	403.553	LPS+Nig
C	1170.35	167.817	168.17	206.794	ASFV
D	544.109	26.2467	25.2606	24.838	Mock	siDDX3X
E	224.857	29.2874	33.5959	28.266	LPS+Nig
F	43.3218	33.1145	33.3611	42.9056	ASFV
G	< 最小值(< Minimum Value)
H	< 最小值(< Minimum Value)
Autoloading range A1 - M96
