# Supplementary material for: African swine fever virus pEP364R acts as an important inflammatory-inducing factor to activate NLRP3 inflammasome-mediated pyroptosis by regulating DDX3X
Source: PLoS Pathog. 2026 Feb 25;22(2):e1013874. doi: 10.1371/journal.ppat.1013874 (PMC12952717; doi:10.1371/journal.ppat.1013874)
Supplement: S11 Data — (ZIP) [file ppat.1013874.s022.zip › S11_Data/Fig9/D/EP364R+siDDX3X-ELISA-IL-1.xlsx]

## Sheet: 吸光度 1_01
检测结果(Detection Results)
20240519-il-1-293.skax
2024/5/19 18:25:42
标准曲线 1(Standard Curve 1)
拟合类型: 线性回归(Fitting Type: Linear Regression)
利用外推法: 否(Extrapolation Used: No)
通过原点的力线: 否(Line through Origin: No)
浓度转化: 线性(Concentration Conversion: Linear)
信号转换: 线性(Signal Conversion: Linear)
波长：450 nm(Wavelength: 450 nm)
样本组：组 1(Sample Group: Group 1)
板 1(Plate 1)
信号(Signal)	(Standard Samples Absorbance Values)	2	3	4	5	6	7	8	9	10	11	12
A	1.3405	0.0882	0.0791	0.1	Mock	siNC
B	1.4404	0.1367	0.1505	0.1372	LPS+Nig
C	0.8066	0.1138	0.1297	0.1209	EP364R
D	0.4415	0.0833	0.0765	0.0791	Mock	siDDX3X
E	0.2723	0.1119	0.1044	0.0983	LPS+Nig
F	0.1616	0.0954	0.0936	0.0875	EP364R
G	0.1249
H	0.0984
Standard Curve	y = 0.0039923x + 0.139336
浓度 [pg/ml](Concentration[pg/ml])	标准曲线(Standard Sample Concentration)	Diluted concentration
A	300.87	0.2646	0.2373	0.3	Mock	siNC
B	325.893	0.4101	0.4515	0.4116	LPS+Nig
C	167.138	0.3414	0.3891	0.3627	EP364R
D	75.6867	0.2499	0.2295	0.2373	Mock	siDDX3X
E	33.3051	0.3357	0.3132	0.2949	LPS+Nig
F	5.57674	0.2862	0.2808	0.2625	EP364R
G	-3.61596
H	-10.2537
		Concentration prior to dilution
		31.3764	24.5382	40.2435	Mock	siNC
		67.8216	78.1915	68.1973	LPS+Nig
		50.6134	62.5614	55.9487	EP364R
		27.6943	22.5845	24.5382	Mock	siDDX3X
		49.1857	43.5498	38.966	LPS+Nig
		36.7868	35.4342	30.8504	EP364R
Autoloading range A1 - M28
