# Supplementary material for: African swine fever virus pEP364R acts as an important inflammatory-inducing factor to activate NLRP3 inflammasome-mediated pyroptosis by regulating DDX3X
Source: PLoS Pathog. 2026 Feb 25;22(2):e1013874. doi: 10.1371/journal.ppat.1013874 (PMC12952717; doi:10.1371/journal.ppat.1013874)
Supplement: S12 Data — (ZIP) [file ppat.1013874.s023.zip]

Archive with 33 entries (24 files):
- S12_Data/
- S12_Data/Fig10/
- S12_Data/Fig10/A/
- S12_Data/Fig10/A/DDX3X KO-cell验证/
- S12_Data/Fig10/A/DDX3X KO-cell验证/DDX3X WT AND KO-Actin.mscn
- S12_Data/Fig10/A/DDX3X KO-cell验证/DDX3X WT AND KO-DDX3X.mscn
- S12_Data/Fig10/B/
- S12_Data/Fig10/B/WT,KO-DDX3X+EP364R-ELISA-IL-1.pzfx
- S12_Data/Fig10/B/WT,KO-DDX3X+EP364R-ELISA-IL-1.xlsx
- S12_Data/Fig10/D/
- S12_Data/Fig10/D/DDX3X WT,KO+EP364R-Actin.mscn
- S12_Data/Fig10/D/DDX3X WT,KO+EP364R-Caspase-1.mscn
- S12_Data/Fig10/D/DDX3X WT,KO+EP364R-DDX3X.mscn
- S12_Data/Fig10/D/DDX3X WT,KO+EP364R-Flag.mscn
- S12_Data/Fig10/D/DDX3X WT,KO+EP364R-GSDMD.mscn
- S12_Data/Fig10/D/DDX3X WT,KO+EP364R-IL-1.mscn
- S12_Data/Fig10/E/
- S12_Data/Fig10/E/DDX3X WT,KO+EP364R-ASC Oligo.mscn
- S12_Data/Fig10/E/DDX3X WT,KO+EP364R-Input-ASC.mscn
- S12_Data/Fig10/E/DDX3X WT,KO+EP364R-Input-DDX3X.mscn
- S12_Data/Fig10/E/DDX3X WT,KO+EP364R-Input-Flag.mscn
- S12_Data/Fig10/E/DDX3X WT,KO+EP364R-Input-NLRP3.mscn
- S12_Data/Fig10/E/DDX3X WT,KO+EP364R-NLRP3 Oligo.mscn
- S12_Data/Fig10/F/
- S12_Data/Fig10/F/DDX3X WT,KO+EP364R-Actin.mscn
- S12_Data/Fig10/F/DDX3X WT,KO+EP364R-Caspase-1.mscn
- S12_Data/Fig10/F/DDX3X WT,KO+EP364R-DDX3X.mscn
- S12_Data/Fig10/F/DDX3X WT,KO+EP364R-Flag.mscn
- S12_Data/Fig10/F/DDX3X WT,KO+EP364R-GSDMD.mscn
- S12_Data/Fig10/F/DDX3X WT,KO+EP364R-IL-1.mscn
- S12_Data/Fig10/G/
- S12_Data/Fig10/G/siDDX3X+EP364R-input,IP-Flag.mscn
- S12_Data/Fig10/G/siDDX3X+EP364R-input,IP-Myc.mscn
