# Supplementary material for: African swine fever virus pEP364R acts as an important inflammatory-inducing factor to activate NLRP3 inflammasome-mediated pyroptosis by regulating DDX3X
Source: PLoS Pathog. 2026 Feb 25;22(2):e1013874. doi: 10.1371/journal.ppat.1013874 (PMC12952717; doi:10.1371/journal.ppat.1013874)
Supplement: S12 Data — (ZIP) [file ppat.1013874.s023.zip › S12_Data/Fig10/B/WT,KO-DDX3X+EP364R-ELISA-IL-1.xlsx]

## Sheet: 吸光度 1_01
检测结果(Detection Results)
20250107-敲除细胞-EP364R-il-1.skax(20250107-KO-DDX3X-EP364R-il-1.skax)
2025/1/7 18:01:13
吸光度 1(Absorbance 1)
波长：450 nm(Wavelength: 450 nm)
板 1(Plate 1)
信号(Signal)	1	2	3	4	5	6	7	8	9	10	11	12
A	0.0756	0.0775	Mock	DDX3X+/+
B	0.4111	0.3807	LPS+Nig
C	0.4354	0.3363	EP364R
D	0.0668	0.07	Mock	DDX3X-/-
E	0.1721	0.1465	LPS+Nig
F	0.1586	0.1584	EP364R
G
H
Standard Curve	y = 0.0039923x + 0.139336
浓度 [pg/ml](Concentration[pg/ml])	Diluted concentration
A	0.378	0.3875	Mock	DDX3X+/+
B	2.0555	1.9035	LPS+Nig
C	2.177	1.6815	EP364R
D	0.334	0.35	Mock	DDX3X-/-
E	0.8605	0.7325	LPS+Nig
F	0.793	0.792	EP364R
G
H
	Concentration prior to dilution
	59.7811	62.1607	Mock	DDX3X+/+
	479.965	441.892	LPS+Nig
	510.399	386.285	EP364R
	48.7599	52.7676	Mock	DDX3X-/-
	180.639	148.577	LPS+Nig
	163.731	163.481	EP364R
Autoloading range A1 - M28
