# Supplementary material for: African swine fever virus pEP364R acts as an important inflammatory-inducing factor to activate NLRP3 inflammasome-mediated pyroptosis by regulating DDX3X
Source: PLoS Pathog. 2026 Feb 25;22(2):e1013874. doi: 10.1371/journal.ppat.1013874 (PMC12952717; doi:10.1371/journal.ppat.1013874)
Supplement: S13 Data — (ZIP) [file ppat.1013874.s024.zip]

Archive with 25 entries (19 files):
- S13_Data/
- S13_Data/Fig11/
- S13_Data/Fig11/A/
- S13_Data/Fig11/A/DDX3X mutants overexpression-HA.mscn
- S13_Data/Fig11/A/EP364R+DDX3X mutants-IP-HA.mscn
- S13_Data/Fig11/A/EP364R+DDX3X, delete N-terminal, or Helicase-IP(Flag,HA)-HA.mscn
- S13_Data/Fig11/A/EP364R+DDX3X,delete N-terminal, or Helicase-IP(Flag,HA)-Flag.mscn
- S13_Data/Fig11/A/EP364R+delete C, delete helicase, or delete EDAD-IP(Flag,HA)-HA.mscn
- S13_Data/Fig11/A/EP364R+delete C,delete helicase, or delete EDAD-IP(Flag,HA)-Flag.mscn
- S13_Data/Fig11/A/EP364R+mutants-input-flag.mscn
- S13_Data/Fig11/A/NLRP3+delete N, or Helicase,EP364R+Helicase, or delete C-input,IP-HA.mscn
- S13_Data/Fig11/B/
- S13_Data/Fig11/B/input,IgG,IP-NLRP3,LRR,PYD,NACHT-DDX3X.mscn
- S13_Data/Fig11/B/input,IgG,IP-NLRP3,LRR,PYD,NACHT-MYC.mscn
- S13_Data/Fig11/B/INPUT-N-LRR,PYD,NACHT-DDX3X.mscn
- S13_Data/Fig11/C/
- S13_Data/Fig11/C/EP364R+NLRP3mutants-input-Flag.mscn
- S13_Data/Fig11/C/EP364R4+NLRP3-Input-Myc.mscn
- S13_Data/Fig11/C/IP-flag.mscn
- S13_Data/Fig11/C/IP-myc.mscn
- S13_Data/Fig11/D/
- S13_Data/Fig11/D/DDX3X.pdf
- S13_Data/Fig11/D/EP364R sequece.seq
- S13_Data/Fig11/D/EP364R.pdf
- S13_Data/Fig11/D/pig-DDX3X sequence.fasta
