# Supplementary material for: African swine fever virus pEP364R acts as an important inflammatory-inducing factor to activate NLRP3 inflammasome-mediated pyroptosis by regulating DDX3X
Source: PLoS Pathog. 2026 Feb 25;22(2):e1013874. doi: 10.1371/journal.ppat.1013874 (PMC12952717; doi:10.1371/journal.ppat.1013874)
Supplement: S13 Data — (ZIP) [file ppat.1013874.s024.zip › S13_Data/Fig11/D/EP364R sequece.seq]

Created: Wednesday, October 24, 2018 11:27 AM
^^
ATGTATTTTCTAGTAGCAGATCATCGAGAACATCATGTGATTCCTTTTCTTAAAACCGATTTCCATCACATGCATCAAAATCCTATACAAAAAAATCAAGCTCTCCTAGAAATCAAACAGCTTTTTACTGGAGATTATCTCATCTGCAAAAGCCCTTCTACCATTCTGGCCTGTATTGAACGAAAAACCTACAAAGACTTTGCGGCTTCTTTGAAAGATGGACGTTATAAAAATCGCCAAAAAATGCTGTCGCTGCGAGAACAAACCAACTGTCAACTTTATTTTTTTGTAGAAGGCCCGGCATTTCCTAACCCTCAAAAAAAAATTAATCACGTTGCCTATGCAAGCATTATTACTGCTATGACGCATCTTATGGTTAGAGATCATATTTTTGTCATTCAAACGAAAAATGAGGCCCACAGTTCCCAAAAGCTTGTGCAGCTTTTTTATGCCTTTTCTAAGGAAATGGTGTGCGTCGTTCCCACCTCCCTCACCCCCACGGATGAAGAGCTATGCATCAAGCTATGGTCTTCTCTTTCTGGTATTTCAGGCGTGATAGGTAAAATCTTGGCAAACACTTGTTCCGTAGCTCATTTGGTTCATGGAAAGCTTTCATCGCAGAATATTGATCAGTTAAAAACTCCCTCCAACCGACCATTCCCCAAAAAAGTAAAACGTATGCTTATAAGCATTAGCAAAGGAAATAAGGAGTTAGAAATAAAATTGCTCTCGGGGGTTCCCAATATCGGGAAAAAATTAGCTGCCGAAATTTTAAAAGATCATGCGCTTCTTTTTTTTCTAAATCAGCCCGTAGAATGCTTGGCAAATATACAAATCGTTCAAAAAACCCGTACGATTAAGTTGGGAATGAAGCGAGCCGAAGCGATTCATTATTTTTTAAACTGGTGTGGCTCTGCCCATGTAACCGATGATAGCCAAAATATCACAGAGGCGTCGCGGTCCACAATGCAGGTCGCGACGCAGTCCGCCGCAATACAGCCCGCTGCAACGCAGCCATTGCACGAAGTATCAGATGATGCATCATCAGATGCTTCATCACCCGTAGGGTATCAAACATTATCTAAAGAAATGTTATTGAACACAGCCTGA
