# Supplementary material for: African swine fever virus pEP364R acts as an important inflammatory-inducing factor to activate NLRP3 inflammasome-mediated pyroptosis by regulating DDX3X
Source: PLoS Pathog. 2026 Feb 25;22(2):e1013874. doi: 10.1371/journal.ppat.1013874 (PMC12952717; doi:10.1371/journal.ppat.1013874)
Supplement: S13 Data — (ZIP) [file ppat.1013874.s024.zip › S13_Data/Fig11/D/pig-DDX3X sequence.fasta]

>HQ266638.1 Sus scrofa X-linked DEAD (Asp-Glu-Ala-Asp) box polypeptide 3 (DDX3X) mRNA, complete cds
ATGAGTCATGTGGCGGTGGAAAATGCGCTCGGGCTGGACCAGCAGTTTGCTGGCCTAGACCTGAACTCTT
CAGATAATCAGAGTGGAGGAAGTACAGCCAGCAAAGGGCGCTATATTCCTCCTCACTTAAGGAACAGAGA
AGCTACTAAAGGATTCTATGACAAAGACAGTTCAAGGTGGAGTTCTAATAAAGATAAGGATGCATACAGC
AGTTTTGGATCCCGTAATGATTCAAGAGGAAAGTCTAGTTTCTTCAGTGATCGTGGGAGTGGATCAAGGG
GAAGGTTTGATGACCGTGGACGAAGTGACTATGACGGCATTGGCAGCCGTGGTGACAGAGGTGGCTTTGG
CAAATATGAACGTGGTGGACATAGTCGCTGGTGTGACAAATCAGATGAAGATGATTGGTCAAAACCACTT
CCACCAAGTGAACGCTTGGAACAGGAACTCTTTTCTGGAGGCAACACTGGGATTAACTTTGAAAAATATG
ATGACATTCCAGTTGAGGCAACAGGCAACAACTGTCCTCCACATATTGAAAGTTTCAGCGATGTTGAGAT
GGGAGAAATTATTATGGGAAACATTGAGCTTACTCGTTATACTCGCCCGACTCCAGTGCAAAAACATGCT
ATTCCTATTATCAAGGAGAAGAGAGACCTGATGGCTTGTGCCCAAACAGGGTCTGGAAAAACCGCAGCAT
TTCTTTTGCCCATCTTGAGTCAGATTTATTCAGATGGTCCAGGCGAGGCTTTGAGGGCCATGAAGGAAAA
TGGAAGGTATGGGCGCCGCAAACAATACCCAATCTCCTTGGTATTAGCACCAACTAGAGAACTGGCAGTA
CAGATCTATGAGGAAGCCAGGAAATTTTCATACCGATCTAGAGTTCGTCCTTGCGTGGTTTATGGTGGTG
CTGATATTGGTCAGCAGATTCGAGACTTAGAACGTGGATGCCACTTGTTAGTAGCCACTCCGGGACGTCT
GGTGGATATGATGGAAAGAGGAAAGATAGGATTAGACTTCTGCAAATACTTGGTGTTAGATGAAGCTGAT
CGGATGTTGGATATGGGGTTCGAACCTCAAATACGTAGAATTGTTGAACAAGATACTATGCCACCAAAGG
GAGTTCGCCACACTATGATGTTTAGTGCTACTTTCCCTAAGGAAATACAGATGCTTGCTCGTGATTTCTT
GGATGAATATATCTTTTTGGCTGTAGGAAGAGTTGGCTCAACCTCTGAGAACATTACACAGAAAGTAGTT
TGGGTGGAAGAGTCAGACAAACGGTCATTTCTGCTTGACCTTCTAAATGCAACAGGCAAAGATTCACTAA
CCTTAGTGTTTGTGGAGACCAAAAAGGGTGCAGATTCTCTAGAGGATTTCTTATACCATGAAGGATATGC
TTGTACCAGTATCCATGGAGACCGATCTCAGAGAGATAGAGAAGAAGCCCTTCACCAGTTCCGCTCAGGA
AAAAGCCCAATTCTAGTGGCTACAGCAGTAGCAGCAAGAGGACTGGACATTTCAAATGTGAAGCATGTTA
TCAATTTTGACTTGCCAAGTGATATTGAAGAATACGTACATCGCATTGGCCGTACAGGACGTGTAGGAAA
CCTTGGCCTTGCCACCTCATTCTTTAATGAGAGGAACGCAAATATTACCAAGGATTTGTTGGATCTTCTT
GTTGAAGCTAAACAAGAAGTGCCATCTTGGTTAGAAAACATGGCTTATGAACACCACTACAAGGGTAGCA
GTCGTGGACGTTCCAAAAGTAGGTTCAGTGGAGGATTCGGTGCCAGAGACTATCGACAAAGTAGTGGTGC
CAGCAGTTCCAGCTTCAGCAGCAGCCGCGCCAGCAGCAGTCGCAGTGGTGGAGGCGGCCATGGCAGCAGC
AGAGGATTTGGCGGAGGTGGCTATGGAGGCTTTTACAACAGCGATGGATATGGAGGAAATTATAACTCCC
AGGGGGTTGACTGGTGGGGCAACTGA
