# Supplementary material for: African swine fever virus pEP364R acts as an important inflammatory-inducing factor to activate NLRP3 inflammasome-mediated pyroptosis by regulating DDX3X
Source: PLoS Pathog. 2026 Feb 25;22(2):e1013874. doi: 10.1371/journal.ppat.1013874 (PMC12952717; doi:10.1371/journal.ppat.1013874)
Supplement: S14 Data — (ZIP) [file ppat.1013874.s025.zip]

Archive with 20 entries (15 files):
- S14_Data/
- S14_Data/FigS1/
- S14_Data/FigS1/A/
- S14_Data/FigS1/A/ASFV-Actin.mscn
- S14_Data/FigS1/A/ASFV-BCL.mscn
- S14_Data/FigS1/A/ASFV-Caspase-3.mscn
- S14_Data/FigS1/A/ASFV-Caspase-4.mscn
- S14_Data/FigS1/A/ASFV-p72.mscn
- S14_Data/FigS1/B/
- S14_Data/FigS1/B/ASFV+Casp-3 and 4 inhibitors-ELISA-IL-1.pzfx
- S14_Data/FigS1/B/ASFV+Casp-3 and 4 inhibitors-ELISA-IL-1.xlsx
- S14_Data/FigS1/C/
- S14_Data/FigS1/C/Casp3 and Casp4+ASFV-Actin.mscn
- S14_Data/FigS1/C/Casp3 and Casp4+ASFV-BCL-2.mscn
- S14_Data/FigS1/C/Casp3 and Casp4+ASFV-C-1.mscn
- S14_Data/FigS1/C/Casp3 and Casp4+ASFV-C-3.mscn
- S14_Data/FigS1/C/Casp3 and Casp4+ASFV-C-4.mscn
- S14_Data/FigS1/C/Casp3 and Casp4+ASFV-G-N.mscn
- S14_Data/FigS1/C/Casp3 and Casp4+ASFV-IL-1.mscn
- S14_Data/FigS1/C/Casp3 and Casp4+ASFV-P72.mscn
