# Supplementary material for: African swine fever virus pEP364R acts as an important inflammatory-inducing factor to activate NLRP3 inflammasome-mediated pyroptosis by regulating DDX3X
Source: PLoS Pathog. 2026 Feb 25;22(2):e1013874. doi: 10.1371/journal.ppat.1013874 (PMC12952717; doi:10.1371/journal.ppat.1013874)
Supplement: S14 Data — (ZIP) [file ppat.1013874.s025.zip › S14_Data/FigS1/B/ASFV+Casp-3 and 4 inhibitors-ELISA-IL-1.xlsx]

## Sheet: 板 1 - Sheet1
软件版本	3.08.01
实验文件路径:
方案文件路径:
板编号	板 1
日期	2025-12-16
时间	10:49:02
检测仪类型:	Synergy HTX
检测仪序列号:	14101421
检测类型	检测仪
程序详细信息
板类型	96 WELL PLATE
完成后弹出板
检测	吸收光 终点
	全板
	波长: 450
	检测速度: 正常, 延迟: 100 msec, 测量值/数据点: 8
结果
实际温度:	24.1
		1	2	3	4	5	6	7	8	9	10	11	12
	A	0	0	0.314	0.956	0	0	0	0	0.057	0.058	0.064	0.059	450
	B	0	0	0.334	0.901	0	0	0	0	0.053	0.053	0.055	0.055	450
	C	0	0	0.299	0.923	0	0	0	0	0.052	0.053	0.061	0.054	450
	D	0	0	0.302	1.052	0	0	0	0	0.053	0.054	0.06	0.055	450
	E	0	0	0.281	0.999	0	0	0	0	0.054	0.054	0.052	0.06	450
	F	0	0.195	0.118	0.247	0	0	0	0	0.054	0.053	0.052	0.056	450
	G	0	0	0.144	1.823	0	0	0	0	0.053	0.054	0.056	0.059	450
	H	0	0	0.197	2.709	0	0	0	0	0.053	0.053	0.056	0.055	450

## Sheet: 板 3 - Sheet1
软件版本（Software version）	3.08.01
实验文件路径:（Path to experimental files:）
方案文件路径:（Scheme document path:）
板编号（Plate number）	板 3（Plate 3）
日期（Date）	46010
时间(Time)	0.467234
检测仪类型:(Detector type:)	Synergy HTX
检测仪序列号:(Detector serial number:)	14101421
检测类型(Testing Type)	检测仪(Detector)
程序详细信息(Programme Details)
板类型(Panel type)	96 WELL PLATE
完成后弹出板(Pop-up board upon completion)
检测(Inspection)	吸收光 终点（Absorbing light End point）
	全板（Full board）
	波长：450 nm(Wavelength: 450 nm)
	检测速度: 正常, 延迟: 100 msec, 测量值/数据点: 8 Test speed: Normal, Delay: 100 milliseconds, Measurements/data points: 8
结果（Result）
实际温度:（Actual temperature:）	24.6
		1	2	3	4	5	6	7	8	9	10	11	12
	A	0.213	0.28	0.28	0.273	0.32	0	0	0	0	0	0	0	450
	B	0.215	0.27	0.29	0.289	0.293	0	0	0	0	0	0	0	450
	C	0.219	0.272	0.278	0.3	0.307	0	0	0	0	0	0	0	450
	D	0.215	0.28	0.289	0.276	0.336	0	0	0	0	0	0	0	450
	E	0	0	0	0	0	0	0	0	0	0	0	0	450
	F	0	0	0	0	0	0	0	0	0	0	0	0	450
	G	0	0	0	0	0	0	0	0	0	0	0	0	450
	H	0	0	0	0	0	0	0	0	0	0	0	0	450
		Mock	Z-DEVD-FMK+ASFV+ASFV	AC-LEVD-CHO+ASFV	Z-DEVD-FMK+AC-LEVD-CHO+ASFV	ASFV+DMSO
Standard Curve	y = 0.00176463x + 0.205306	4.36012	42.3284	42.3284	38.3616	64.9961
		5.4935	36.6615	47.9953	47.4286	49.6954
		7.76027	37.7949	41.195	53.6622	57.6291
		5.4935	42.3284	47.4286	40.0617	74.0631
