# Supplementary material for: African swine fever virus pEP364R acts as an important inflammatory-inducing factor to activate NLRP3 inflammasome-mediated pyroptosis by regulating DDX3X
Source: PLoS Pathog. 2026 Feb 25;22(2):e1013874. doi: 10.1371/journal.ppat.1013874 (PMC12952717; doi:10.1371/journal.ppat.1013874)
Supplement: S15 Data — (ZIP) [file ppat.1013874.s026.zip]

Archive with 7 entries (5 files):
- S15_Data/
- S15_Data/FigS2/
- S15_Data/FigS2/shASC-ASC.scn
- S15_Data/FigS2/shCapase-1-Caspase-1.scn
- S15_Data/FigS2/shNLRP3-NLRP3.scn
- S15_Data/FigS2/β-Actin-1.scn
- S15_Data/FigS2/β-ASC.mscn
