# Supplementary material for: African swine fever virus pEP364R acts as an important inflammatory-inducing factor to activate NLRP3 inflammasome-mediated pyroptosis by regulating DDX3X
Source: PLoS Pathog. 2026 Feb 25;22(2):e1013874. doi: 10.1371/journal.ppat.1013874 (PMC12952717; doi:10.1371/journal.ppat.1013874)
Supplement: S16 Data — (ZIP) [file ppat.1013874.s027.zip]

Archive with 26 entries (16 files):
- S16_Data/
- S16_Data/FigS3/
- S16_Data/FigS3/A/
- S16_Data/FigS3/A/EP364R GENE EXPRESSION.pzfx
- S16_Data/FigS3/A/EP364R GENE EXPRESSION.xlsx
- S16_Data/FigS3/B/
- S16_Data/FigS3/B/EP364R-Caspase-1 ACTIVITY.pzfx
- S16_Data/FigS3/B/EP364R-Caspase-1 ACTIVITY.xlsx
- S16_Data/FigS3/D/
- S16_Data/FigS3/D/EP364R OVEREXPRESSION-Actin.mscn
- S16_Data/FigS3/D/EP364R OVEREXPRESSION-flag.mscn
- S16_Data/FigS3/D/EP364R OVEREXPRESSION-p-IkBa.mscn
- S16_Data/FigS3/D/EP364R OVEREXPRESSION-p-p65.mscn
- S16_Data/FigS3/E/
- S16_Data/FigS3/E/EP364R overexpression-cytokines transcription.pzfx
- S16_Data/FigS3/E/EP364Roverexpression-cytokines transcription.xlsx
- S16_Data/FigS3/F/
- S16_Data/FigS3/F/ATP/
- S16_Data/FigS3/F/ATP/EP364R-ATP.pzfx
- S16_Data/FigS3/F/ATP/EP364R-ATP.xlsx
- S16_Data/FigS3/F/CRT/
- S16_Data/FigS3/F/CRT/EP364R-CRT.pzfx
- S16_Data/FigS3/F/CRT/EP364R-CRT.xlsx
- S16_Data/FigS3/F/LDH/
- S16_Data/FigS3/F/LDH/LDH-EP364R.pzfx
- S16_Data/FigS3/F/LDH/LDH-EP364R.xlsx
