# Supplementary material for: African swine fever virus pEP364R acts as an important inflammatory-inducing factor to activate NLRP3 inflammasome-mediated pyroptosis by regulating DDX3X
Source: PLoS Pathog. 2026 Feb 25;22(2):e1013874. doi: 10.1371/journal.ppat.1013874 (PMC12952717; doi:10.1371/journal.ppat.1013874)
Supplement: S16 Data — (ZIP) [file ppat.1013874.s027.zip › S16_Data/FigS3/A/EP364R GENE EXPRESSION.xlsx]

## Sheet: Sheet1
	Original Data				ΔCt			ΔΔCt			2^(-ΔΔCt)
						Average value	4.38
EP364R	0h	25.41	25.42	25.39	4.38333	4.39333	4.36333	0.00333333	0.0133333	-0.0166667	1.38902e-05	1.9381e-06	1.244e-07
	3h	24.97	24.98	25.23	4.11667	4.12667	4.37667	-0.263333	-0.253333	-0.00333333	1.20025	1.19196	1.00231
	6h	25.09	24.88		4.09	3.88		-0.29	-0.5		1.22264	1.41421
	9h	26.04	26.11	25.89	4.05333	4.12333	3.90333	-0.326667	-0.256667	-0.476667	1.25411	1.19472	1.39152
	12h	25.11	25.23	25.14	3.82333	3.94333	3.85333	-0.556667	-0.436667	-0.526667	1.47087	1.35347	1.4406
	24h	24.61	24.78	24.79	2.97667	3.14667	3.15667	-1.40333	-1.23333	-1.22333	2.64512	2.3511	2.33486
	48h	24.15	24.17	24.01	2.55667	2.57667	2.41667	-1.82333	-1.80333	-1.96333	3.53898	3.49026	3.89962
	72h	23.56	23.57	23.67	-1.08667	-1.07667	-0.976667	-1.08667	-1.07667	-0.976667	2.12383	2.10916	1.96791
	96h	25.19	25.2	25.27	-1.08667	-1.07667	-1.00667	-1.08667	-1.07667	-1.00667	2.12383	2.10916	2.00926
					Average value
GAPDH	0h	20.79	21.16	21.13	21.0267
	3h	20.88	20.97	20.71	20.8533
	6h	20.58	20.8	21.62	21
	9h	21.85	22.4	21.71	21.9867
	12h	21.05	21.65	21.16	21.2867
	24h	21.33	22.29	21.28	21.6333
	48h	21.64	21.68	21.46	21.5933
	72h	24.94	24.39	24.61	24.6467
	96h	26.52	26.05	26.26	26.2767
