# Supplementary material for: African swine fever virus pEP364R acts as an important inflammatory-inducing factor to activate NLRP3 inflammasome-mediated pyroptosis by regulating DDX3X
Source: PLoS Pathog. 2026 Feb 25;22(2):e1013874. doi: 10.1371/journal.ppat.1013874 (PMC12952717; doi:10.1371/journal.ppat.1013874)
Supplement: S16 Data — (ZIP) [file ppat.1013874.s027.zip › S16_Data/FigS3/B/EP364R-Caspase-1 ACTIVITY.xlsx]

## Sheet: 吸光度 1_01
检测结果(Detection Results)
20220617-caspase-2.skax
2022/6/17 12:47:53
Standard Curve	y=0.00231283x+0.0732445
吸光度 1(Absorbance 1)
波长：450 nm(Wavelength: 450 nm)
板 1(Plate 1)
	EP364R
吸光值(Absorbance)	0ug	0.25ug	0.5ug	1ug	Mock	EV
A	0.732586	0.732677	0.732702	0.732731	0.732571	0.732575
B	0.732794	0.732663	0.732681	0.732774	0.732588	0.732572
C	0.732586	0.732766	0.732701	0.732822	0.732445	0.732445
D	0.732614	0.732772	0.732709	0.732781	0.732445	0.732445
E	0.732606	0.732727	0.732731	0.732776	0.732587	0.732445
F	0.732605	0.732651	0.732744	0.732804	0.732602	0.732589
G	0.732649	0.732668	0.732694	0.732785	0.732605	0.732603
H
	EP364R
Caspase-1 activityunit (U)	0ug	0.25ug	0.5ug	1ug	Mock	EV
A	0.061	0.1003	0.1112	0.1235	0.0543	0.0564
B	0.1509	0.0941	0.102	0.1421	0.062	0.0551
C	0.0611	0.1387	0.1109	0.1629
D	0.0731	0.1413	0.114	0.1454
E	0.0694	0.122	0.1238	0.1432	0.06159
F	0.0692	0.0892	0.1291	0.1554	0.068	0.0622
G	0.088	0.0964	0.1078	0.147	0.0691	0.0683
H	0.0626	0.0798	0.1141	0.1459	0.0498	0.0536
Autoloading range A1 - M28
