# Supplementary material for: African swine fever virus pEP364R acts as an important inflammatory-inducing factor to activate NLRP3 inflammasome-mediated pyroptosis by regulating DDX3X
Source: PLoS Pathog. 2026 Feb 25;22(2):e1013874. doi: 10.1371/journal.ppat.1013874 (PMC12952717; doi:10.1371/journal.ppat.1013874)
Supplement: S16 Data — (ZIP) [file ppat.1013874.s027.zip › S16_Data/FigS3/E/EP364Roverexpression-cytokines transcription.xlsx]

## Sheet: Sheet1
	Original Data				ΔCt			ΔΔCt			2^(-ΔΔCt)			Mock Normalization
						Average value	22.3367						Average value	1.019
IFN-β	Mock	36.12	35.61	35.45	22.73	22.22	22.06	0.393333	-0.116667	-0.276667	0.761368	1.08423	1.21139		1
	EP364R	36.19	36.52	36.29	22.17	22.5	22.27	-0.166667	0.163333	-0.0666667	1.12246	0.89296	1.04729		1.10154	0.876313	1.02777
							12.5067						Average value	1.00737
IL-6	Mock	25.96	26.07	25.66	12.57	12.68	12.27	0.0633333	0.173333	-0.236667	0.95705	0.886791	1.17827		1
	EP364R	25.35	25.45		11.33	11.43		-1.17667	-1.07667		2.26054	2.10916			2.244	2.09373
GAPDH	Mock	12.9	13.88		13.39
	EP364R	12.54	15.5		14.02
						Average value	13.14						Average value	1.00195
IL-1β	Mock	26.62	26.44		13.23	13.05		0.09	-0.09		0.939523	1.06437			1
	EP364R		26.77	26.72		12.75	12.7		-0.39	-0.44		1.31039	1.3566			1.30785	1.35397
						Average value	23.6933						Average value	1.02852
TNF-α	Mock	36.79	36.88	37.58	23.4	23.49	24.19	-0.293333	-0.203333	0.496667	1.22547	1.15136	0.708742		1
	EP364R		34.34	34.26		20.32	20.24		-3.37333	-3.45333		10.3627	10.9536			10.0754	10.6498
