# Supplementary material for: African swine fever virus pEP364R acts as an important inflammatory-inducing factor to activate NLRP3 inflammasome-mediated pyroptosis by regulating DDX3X
Source: PLoS Pathog. 2026 Feb 25;22(2):e1013874. doi: 10.1371/journal.ppat.1013874 (PMC12952717; doi:10.1371/journal.ppat.1013874)
Supplement: S16 Data — (ZIP) [file ppat.1013874.s027.zip › S16_Data/FigS3/F/ATP/EP364R-ATP.xlsx]

## Sheet: 化学发光 1_01
检测结果(Detection Results)
20240320-2.skax
2024/3/20 11:49:37
化学发光 1(Chemiluminescence 1)
板 1(Plate 1)
标准曲线（Standard Curve）	y = 154802x + 173332
RLU	LPS+Nig	EP364R	Mock
A	996200	731900	206140
B	951600	741400	205608
C	1122400	823700	204529
D
E
F
G
H
ATP(μM)	LPS+Nig	EP364R	Mock
A	5.31562	3.60827	0.211935
B	5.02751	3.66964	0.208499
C	6.13085	4.20129	0.201528
D
E
F
G
H
