# Supplementary material for: African swine fever virus pEP364R acts as an important inflammatory-inducing factor to activate NLRP3 inflammasome-mediated pyroptosis by regulating DDX3X
Source: PLoS Pathog. 2026 Feb 25;22(2):e1013874. doi: 10.1371/journal.ppat.1013874 (PMC12952717; doi:10.1371/journal.ppat.1013874)
Supplement: S16 Data — (ZIP) [file ppat.1013874.s027.zip › S16_Data/FigS3/F/CRT/EP364R-CRT.xlsx]

## Sheet: 标准曲线 1_01
检测结果(Detection Results)
20240312-LQ-2.skax
2024/3/12 17:33:22
标准曲线 1(Standard Curve 1)
拟合类型: 线性回归(Fitting Type: Linear Regression)
利用外推法: 否(Extrapolation Used: No)
通过原点的力线: 否(Line through Origin: No)
浓度转化: 线性(Concentration Conversion: Linear)
信号转换: 线性(Signal Conversion: Linear)
波长：450 nm(Wavelength: 450 nm)
样本组：组 1(Sample Group: Group 1)
板 1(Plate 1)
信号(Signal)	1	2	3	4		5	6	7	8	9	10	11	12
A
B	(Standard Samples Absorbance Values)
C	0.1668	0.4725	0.4477	0.4521	Mock
D	0.4229	0.6746	0.6299	0.68	LPS+Nig
E	0.6406	0.5663	0.5178	0.5334	EP364R
F	1.0486
G	1.6887
H	2.5679
Standard Curve	y = 0.0147806x + 0.325575
浓度 [pg/ml](Concentration[pg/ml])	1	2	3	4		5	6	7	8	9	10	11	12
A	标准曲线(Standard Sample Concentration)
B		Diluted concentration
C	< 最小值(< Minimum Value)	9.94039	8.26252	8.56021	Mock
D	6.5819	23.6137	20.5895	23.9791	LPS+Nig
E	21.3148	16.2866	13.0052	14.0607	EP364R
F	48.9185
G	92.2206
H	151.709
		Concentration prior to dilution
		49.702	41.3126	42.801	Mock
		118.069	102.947	119.895	LPS+Nig
		81.4328	65.0261	70.3033	EP364R
