# Supplementary material for: African swine fever virus pEP364R acts as an important inflammatory-inducing factor to activate NLRP3 inflammasome-mediated pyroptosis by regulating DDX3X
Source: PLoS Pathog. 2026 Feb 25;22(2):e1013874. doi: 10.1371/journal.ppat.1013874 (PMC12952717; doi:10.1371/journal.ppat.1013874)
Supplement: S16 Data — (ZIP) [file ppat.1013874.s027.zip › S16_Data/FigS3/F/LDH/LDH-EP364R.xlsx]

## Sheet: 吸光度 1_01
检测结果(Detection Results)
20220710-LDH-600.skax
2022/7/10 15:33:49
吸光度 1(Absorbance 1)
波长：600 nm(Wavelength: 600 nm)
板 1(Plate 1)
吸光值(Absorbance)	Blank hole				Mock	EV（1ug）	EP364R(0.5ug)	EP364R(1ug)
A	0.042				0.5816	0.5236	0.6799	0.9471
B	0.0415				0.5103	0.5382	0.6843	0.9256
C	0.0431				0.5505	0.5502	0.6862	0.9849
D	0.0419				0.5224	0.5616	0.6611	0.9394
	0.042125	2.62603		Average value	0.5412	0.5434	0.677875	0.94925
	Average value	Maximum enzyme uptake		LDH release(%)	23.9384	24.0693	32.6334	54.0991
	Blank hole				Mock	EV（1ug）	EP364R(0.5ug)	EP364R(1ug)
E	0.042				0.5155	0.531	0.6657	0.8601
F	0.0415				0.5366	0.53	0.6617	0.9644
G	0.0431				0.5904	0.4559	0.6584	0.9197
H	0.0419				0.4914	0.5404	0.6868	0.9472
	0.042125	2.62603		Average value	0.533475	0.514325	0.66815	0.92285
	Average value	Maximum enzyme uptake		LDH release(%)	23.4808	22.361	31.9746	51.7105
Autoloading range A1 - M28
