# Supplementary material for: African swine fever virus pEP364R acts as an important inflammatory-inducing factor to activate NLRP3 inflammasome-mediated pyroptosis by regulating DDX3X
Source: PLoS Pathog. 2026 Feb 25;22(2):e1013874. doi: 10.1371/journal.ppat.1013874 (PMC12952717; doi:10.1371/journal.ppat.1013874)
Supplement: S17 Data — (ZIP) [file ppat.1013874.s028.zip]

Archive with 20 entries (16 files):
- S17_Data/
- S17_Data/FigS4/
- S17_Data/FigS4/A/
- S17_Data/FigS4/A/MICE TISSUE-IFN-ELISA.pzfx
- S17_Data/FigS4/A/MICE TISSUE-IFN-ELISA.xlsx
- S17_Data/FigS4/A/MICE TISSUE-IL-1-ELISA.pzfx
- S17_Data/FigS4/A/MICE TISSUE-IL-1-ELISA.xlsx
- S17_Data/FigS4/A/MICE TISSUE-IL-6-ELISA.pzfx
- S17_Data/FigS4/A/MICE TISSUE-IL-6-ELISA.xlsx
- S17_Data/FigS4/A/MICE TISSUE-TNF-ELISA.pzfx
- S17_Data/FigS4/A/MICE TISSUE-TNF-ELISA.xlsx
- S17_Data/FigS4/B/
- S17_Data/FigS4/B/MICE SERUM-IFN-ELISA.pzfx
- S17_Data/FigS4/B/MICE SERUM-IFN-ELISA.xlsx
- S17_Data/FigS4/B/MICE SERUM-IL-1-ELISA.pzfx
- S17_Data/FigS4/B/MICE SERUM-IL-1-ELISA.xlsx
- S17_Data/FigS4/B/MICE SERUM-IL-6-ELISA.pzfx
- S17_Data/FigS4/B/MICE SERUM-IL-6-ELISA.xlsx
- S17_Data/FigS4/B/MICE SERUM-TNF-ELISA.pzfx
- S17_Data/FigS4/B/MICE SERUM-TNF-ELISA.xlsx
