# Supplementary material for: African swine fever virus pEP364R acts as an important inflammatory-inducing factor to activate NLRP3 inflammasome-mediated pyroptosis by regulating DDX3X
Source: PLoS Pathog. 2026 Feb 25;22(2):e1013874. doi: 10.1371/journal.ppat.1013874 (PMC12952717; doi:10.1371/journal.ppat.1013874)
Supplement: S17 Data — (ZIP) [file ppat.1013874.s028.zip › S17_Data/FigS4/A/MICE TISSUE-IFN-ELISA.xlsx]

## Sheet: 标准曲线 1_01
检测结果(Detection Results)
20230303-M-IFN-B.skax
2023/3/3 11:29:13
标准曲线 1(Standard Curve 1)
拟合类型: 线性回归(Fitting Type: Linear Regression)
利用外推法: 否(Extrapolation Used: No)
通过原点的力线: 否(Line through Origin: No)
浓度转化: 线性(Concentration Conversion: Linear)
信号转换: 线性(Signal Conversion: Linear)
波长：450 nm(Wavelength: 450 nm)
样本组：组 1(Sample Group: Group 1)
板 1(Plate 1)
	Standard Curve	y = 0.0140937x + 0.09072
	标准曲线(Standard Sample Concentration)	1.349	1.3295	0.9841	0.987	0.511	0.4961	0.2511	0.2714
	Sample absorbance	Blank		PBS		LV-Vector		LV-EP364R
	心	0.0939	0.0991	0.0971	0.0994	0.1015	0.0975	0.1807	0.169
	肝	0.3194	0.3247	0.3031	0.2703	0.3239	0.3184	0.4234	0.4321
	脾	0.0914	0.0985	0.0992	0.0989	0.0921	0.0913	0.1858	0.1932
	肺	0.1126	0.0931	0.0929	0.0909	0.0988	0.0988	0.1863	0.1838
	肾	0.0932	0.1056	0.0912	0.0966	0.0951	0.0955	0.1966	0.1955
	Diluted concentration	Blank		PBS		LV-Vector		LV-EP364R
	心	0.225633	0.594592	0.452685	0.615878	0.764881	0.481066	6.38441	5.55425
	肝	16.2257	16.6017	15.0691	12.7419	16.545	16.1547	23.6049	24.2222
	脾	0.0482485	0.55202	0.601687	0.580401	0.0979161	0.0411531	6.74628	7.27133
	肺	1.55247	0.16887	0.154679	0.0127717	0.573306	0.573306	6.78175	6.60437
	肾	0.175965	1.05579	0.0340578	0.417208	0.310777	0.339159	7.51258	7.43453
	Concentration prior to dilution	Blank		PBS		LV-Vector		LV-EP364R
	心	0.902531	2.37837	1.81074	2.46351	3.05952	1.92426	25.5377	22.217
	肝	32.4514	33.2035	30.1383	25.4837	33.09	32.3095	47.2097	48.4443
	脾	0.192994	2.20808	2.40675	2.3216	0.391664	0.164613	26.9851	29.0853
	肺	6.20987	0.675479	0.618716	0.0510867	2.29322	2.29322	27.127	26.4175
	肾	0.703861	4.22316	0.136231	1.66883	1.24311	1.35663	30.0503	29.7381
Autoloading range A1 - M104
