# Supplementary material for: African swine fever virus pEP364R acts as an important inflammatory-inducing factor to activate NLRP3 inflammasome-mediated pyroptosis by regulating DDX3X
Source: PLoS Pathog. 2026 Feb 25;22(2):e1013874. doi: 10.1371/journal.ppat.1013874 (PMC12952717; doi:10.1371/journal.ppat.1013874)
Supplement: S17 Data — (ZIP) [file ppat.1013874.s028.zip › S17_Data/FigS4/A/MICE TISSUE-IL-1-ELISA.xlsx]

## Sheet: 吸光度 1_01
检测结果(Detection Results)
20230227-m-il-1.skax
2023/2/27 17:33:33
吸光度 1（Absorbance 1）
波长：450 nm(Wavelength: 450 nm)
板 1(Plate 1)
标准曲线（Standard Curve）	y = 0.00516345x + 0.0302592
吸光值（Absorbance）	Sample absorbance	Blank		PBS		LV-Vector		LV-EP364R
	心	0.0509	0.0697	0.0685	0.0569	0.0902	0.069	0.1641	0.1647
	肝	0.0483	0.03911	0.1119	0.1095	0.1027	0.1024	0.2325	0.2503
	脾	0.0754	0.0686	0.0615	0.0736	0.0983	0.0768	0.2808	0.289
	肺	0.0594	0.0707	0.0717	0.093	0.1298	0.0985	0.2594	0.2667
	肾	0.0622	0.0539	0.088	0.0743	0.0581	0.0695	0.253	0.2548
	Diluted concentration	Blank		PBS		LV-Vector		LV-EP364R
	心	3.99748	7.63846	7.40606	5.1595	11.6087	7.50289	25.9208	26.037
	肝	3.49394	1.71413	15.8113	15.3465	14.0295	13.9714	39.1678	42.6151
	脾	8.74237	7.42542	6.05037	8.39377	13.1774	9.01351	48.522	50.1101
	肺	5.64367	7.83213	8.0258	12.1509	19.278	13.2161	44.3775	45.7912
	肾	6.18594	4.57849	11.1826	8.52934	5.3919	7.59972	43.138	43.4866
	Concentration prior to dilution	Blank		PBS		LV-Vector		LV-EP364R
	心	19.9874	38.1923	37.0303	25.7975	58.0434	37.5145	129.604	130.185
	肝	17.4697	8.57063	79.0564	76.7324	70.1477	69.8572	195.839	213.075
	脾	43.7119	37.1271	30.2519	41.9688	65.887	45.0675	242.61	250.55
	肺	28.2183	39.1606	40.129	60.7547	96.3898	66.0806	221.887	228.956
	肾	30.9297	22.8924	55.913	42.6467	26.9595	37.9986	215.69	217.433
