# Supplementary material for: African swine fever virus pEP364R acts as an important inflammatory-inducing factor to activate NLRP3 inflammasome-mediated pyroptosis by regulating DDX3X
Source: PLoS Pathog. 2026 Feb 25;22(2):e1013874. doi: 10.1371/journal.ppat.1013874 (PMC12952717; doi:10.1371/journal.ppat.1013874)
Supplement: S17 Data — (ZIP) [file ppat.1013874.s028.zip › S17_Data/FigS4/A/MICE TISSUE-IL-6-ELISA.xlsx]

## Sheet: 标准曲线 1_01
检测结果(Detection Results)
20230303-M-IL-6.skax
2023/3/3 13:49:27
标准曲线 1(Standard Curve 1)
拟合类型: 线性回归(Fitting Type: Linear Regression)
利用外推法: 否(Extrapolation Used: No)
通过原点的力线: 否(Line through Origin: No)
浓度转化: 线性(Concentration Conversion: Linear)
信号转换: 线性(Signal Conversion: Linear)
波长：450 nm(Wavelength: 450 nm)
样本组：组 1(Sample Group: Group 1)
板 1(Plate 1)
标准曲线（Standard Curve）	y = 0.0016642x + 0.0961839
	Sample absorbance	Blank		PBS		LV-Vector		LV-EP364R
	心	0.1559	0.1615	0.1744	0.1592	0.1764	0.1704	0.2241	0.2455
	肝	1.2155	1.2688	1.2934	1.2903	1.3531	1.363	1.717	1.7631
	脾	0.1219	0.1236	0.1326	0.1327	0.1706	0.179	0.3173	0.2914
	肺	0.1664	0.1635	0.1644	0.1696	0.1795	0.1763	0.2818	0.2633
	肾	0.1215	0.1174	0.1274	0.1292	0.127	0.1407	0.3591	0.3262
	标准曲线 (Standard Samples Absorbance Values)	1.7171	1.0033	0.5405	0.3005	0.1945	0.1379	0.1111	0.0668
	Diluted concentration	Blank		PBS		LV-Vector		LV-EP364R
	心	35.8828	39.2477	46.9992	37.8657	48.201	44.5957	76.8634	89.7224
	肝	672.585	704.612	719.394	717.532	755.267	761.216	973.931	1001.63
	脾	15.4525	16.474	21.882	21.9421	44.7158	49.7633	132.866	117.303
	肺	42.1921	40.4495	40.9903	44.115	50.0638	48.1409	111.535	100.418
	肾	15.2122	12.7485	18.7574	19.839	18.5171	26.7492	157.983	138.214
	标准曲线(Standard Sample Concentration)	973.991	545.076	266.985	122.771	59.0771	25.0668	8.96293	-17.6565
	Concentration prior to dilution	Blank		PBS		LV-Vector		LV-EP364R
	心	143.531	156.991	187.997	151.463	192.804	178.383	307.454	358.89
	肝	1345.17	1409.22	1438.79	1435.06	1510.53	1522.43	1947.86	2003.26
	脾	61.8101	65.8962	87.5282	87.7685	178.863	199.053	531.465	469.213
	肺	168.768	161.798	163.961	176.46	200.255	192.564	446.139	401.673
	肾	60.8487	50.9941	75.0297	79.3561	74.0683	106.997	631.934	552.857
Autoloading range A1 - M96
