# Supplementary material for: African swine fever virus pEP364R acts as an important inflammatory-inducing factor to activate NLRP3 inflammasome-mediated pyroptosis by regulating DDX3X
Source: PLoS Pathog. 2026 Feb 25;22(2):e1013874. doi: 10.1371/journal.ppat.1013874 (PMC12952717; doi:10.1371/journal.ppat.1013874)
Supplement: S17 Data — (ZIP) [file ppat.1013874.s028.zip › S17_Data/FigS4/A/MICE TISSUE-TNF-ELISA.xlsx]

## Sheet: 吸光度 2_01
检测结果(Detection Results)
20230227-M-TNF-a.skax
2023/2/27 20:16:55
吸光度 2（Absorbance 2）
波长：450 nm(Wavelength: 450 nm)
板 1(Plate 1)
标准曲线（Standard Curve）		y = 0.000535792x + 0.0820941
吸光值	Sample absorbance	Blank		PBS		LV-Vector		LV-EP364R
心	心	0.1151	0.1107	0.1269	0.1202	0.1502	0.1522	0.4487	0.4313
肝	肝	0.2364	0.2611	0.367	0.3206	0.378	0.432	1.2585	1.6119
脾	脾	0.1584	0.1759	0.0962	0.0926	0.1489	0.1449	0.384	0.4313
肺	肺	0.1791	0.1962	0.1742	0.1444	0.2522	0.2549	0.7575	0.7389
肾	肾	0.2565	0.255	0.2629	0.2414	0.2675	0.2417	0.7538	0.7552
	Diluted concentration	Blank		PBS		LV-Vector		LV-EP364R
心	心	61.6021	53.3899	83.6255	71.1207	127.113	130.845	684.232	651.756
肝	肝	287.996	334.096	531.747	445.146	552.278	653.063	2195.64	2855.22
脾	脾	142.417	175.079	26.3272	19.6082	124.686	117.221	563.476	651.756
肺	肺	181.051	212.967	171.906	116.287	317.485	322.524	1260.57	1225.86
肾	肾	325.51	322.711	337.455	297.328	346.041	297.888	1253.67	1256.28
	Concentration prior to dilution	Blank		PBS		LV-Vector		LV-EP364R
心	心	308.01	266.95	418.128	355.603	635.563	654.227	3421.16	3258.78
肝	肝	1439.98	1670.48	2658.74	2225.73	2761.39	3265.31	10978.2	14276.1
脾	脾	712.085	875.395	131.636	98.0408	623.431	586.103	2817.38	3258.78
肺	肺	905.257	1064.83	859.53	581.437	1587.42	1612.62	6302.87	6129.3
肾	肾	1627.55	1613.55	1687.28	1486.64	1730.2	1489.44	6268.35	6281.41
