# Supplementary material for: African swine fever virus pEP364R acts as an important inflammatory-inducing factor to activate NLRP3 inflammasome-mediated pyroptosis by regulating DDX3X
Source: PLoS Pathog. 2026 Feb 25;22(2):e1013874. doi: 10.1371/journal.ppat.1013874 (PMC12952717; doi:10.1371/journal.ppat.1013874)
Supplement: S17 Data — (ZIP) [file ppat.1013874.s028.zip › S17_Data/FigS4/B/MICE SERUM-IFN-ELISA.xlsx]

## Sheet: 标准曲线 1_01
检测结果(Detection Results)
20221229-IFN-B.skax
2022/12/29 13:58:28
标准曲线 1(Standard Curve 1)
拟合类型: 线性回归(Fitting Type: Linear Regression)
利用外推法: 否(Extrapolation Used: No)
通过原点的力线: 否(Line through Origin: No)
浓度转化: 线性(Concentration Conversion: Linear)
信号转换: 线性(Signal Conversion: Linear)
波长：450 nm(Wavelength: 450 nm)
样本组：组 1(Sample Group: Group 1)
板 1(Plate 1)
Standard Curve	y = 0.00811494x + 0.194053
浓度 [U](Concentration[U])	标准曲线(Standard Sample Concentration)			Mock	PBS		LV-Vector		LV-EP364R
A	> 最大值(> Maximum Value)		Diluted concentration	9.5443	7.2402	7.7435	8.3713	8.7434	40.2782	41.1939
B	173.703			8.0718	7.2527	7.7483	10.0261	9.7348	63.3642	57.9431
C	71.6689			7.2583	7.8233	7.8422	6.5302	7.0822	74.6274	58.0907
D	43.2667			7.7204	8.1149	8.0282	7.1006	8.9823	40.2637	37.0283
E	25.5005			5.7398	6.6062	7.9462	9.3069	7.9328	40.3622	39.5753
F	21.5669			5.7423	7.7725	7.7346	9.1647	8.8248	30.9274	31.4867
G	21.7896			6.7322	7.9375	8.0273	9.2364	9.2236	32.8642	31.8422
H	15.739			7.84734	7.3403	9.0212	9.4253	9.0236	34.6222	34.2847
				Mock	PBS		LV-Vector		LV-EP364R
			Concentration prior to dilution	85.8987	65.1618	69.6915	75.3417	78.6906	362.504	370.745
				72.6462	65.2743	69.7347	90.2349	87.6132	570.278	521.488
				65.3247	70.4097	70.5798	58.7718	63.7398	671.647	522.816
				69.4836	73.0341	72.2538	63.9054	80.8407	362.373	333.255
				51.6582	59.4558	71.5158	83.7621	71.3952	363.26	356.178
				51.6807	69.9525	69.6114	82.4823	79.4232	278.347	283.38
				60.5898	71.4375	72.2457	83.1276	83.0124	295.778	286.58
				70.6261	66.0627	81.1908	84.8277	81.2124	311.6	308.562
				Mock	PBS		LV-Vector		LV-EP364R
			Average value	65.9885	67.5986	72.1029	77.8067	78.2409	401.973	372.876
Autoloading range A1 - M96
