# Supplementary material for: African swine fever virus pEP364R acts as an important inflammatory-inducing factor to activate NLRP3 inflammasome-mediated pyroptosis by regulating DDX3X
Source: PLoS Pathog. 2026 Feb 25;22(2):e1013874. doi: 10.1371/journal.ppat.1013874 (PMC12952717; doi:10.1371/journal.ppat.1013874)
Supplement: S17 Data — (ZIP) [file ppat.1013874.s028.zip › S17_Data/FigS4/B/MICE SERUM-IL-1-ELISA.xlsx]

## Sheet: 标准曲线 1_01
检测结果(Detection Results)
20221226-il-1.skax
2022/12/26 15:11:33
标准曲线 1(Standard Curve 1)
拟合类型: 线性回归(Fitting Type: Linear Regression)
利用外推法: 否(Extrapolation Used: No)
通过原点的力线: 否(Line through Origin: No)
浓度转化: 线性(Concentration Conversion: Linear)
信号转换: 线性(Signal Conversion: Linear)
波长：450 nm(Wavelength: 450 nm)
样本组：组 1(Sample Group: Group 1)
板 1(Plate 1)
Standard Curve	y = 0.00516345x + 0.0302592
浓度 [pg/ml](Concentration[pg/ml])	标准曲线(Standard Sample Concentration)	Mock	PBS		LV-Vector		LV-EP364R
A	NaN	34.7913	35.6949	33.7898	34.9184	40.4707	255.864	252.703
B	> 最大值(> Maximum Value)	33.2036	41.9212	44.1302	56.3322	49.4812	179.259	174.428
C	251.9	38.4606	44.5305	44.7162	47.6406	49.8109	191.262	207.685
D	104.916	53.3213	46.2989	45.7134	55.3959	67.3817	248.389	290.539
E	51.483	47.1299	39.5119	53.834	53.8266	58.8979	332.71	312.524
F	30.9357	42.0261	53.1889	46.9769	43.3359	44.8546	325.066	347.069
G	26.2439	57.0486	60.3668	55.1106	45.1142	55.8109	217.824	185.959
H	13.7357	47.2385	46.9057	50.9727	53.0621	53.8486	191.194	235.759
		49.7019	50.9927	48.2711	49.8834	57.8153	365.52	361.005
		47.4337	59.8874	63.0431	80.4746	70.6874	256.085	249.183
		54.9437	63.615	63.8803	68.058	71.1584	273.231	296.693
		76.1733	66.1413	65.3049	79.137	96.2596	354.841	415.055
		67.3284	56.4456	76.9057	76.8951	84.1399	475.3	446.463
		60.0373	75.9841	67.1099	61.9084	64.078	464.38	495.813
		81.498	86.2383	78.7294	64.4489	79.7299	311.177	265.656
		67.4836	67.0081	72.8181	75.803	76.9266	273.135	336.799
Autoloading range A1 - M96
