# Supplementary material for: African swine fever virus pEP364R acts as an important inflammatory-inducing factor to activate NLRP3 inflammasome-mediated pyroptosis by regulating DDX3X
Source: PLoS Pathog. 2026 Feb 25;22(2):e1013874. doi: 10.1371/journal.ppat.1013874 (PMC12952717; doi:10.1371/journal.ppat.1013874)
Supplement: S17 Data — (ZIP) [file ppat.1013874.s028.zip › S17_Data/FigS4/B/MICE SERUM-IL-6-ELISA.xlsx]

## Sheet: 标准曲线 1_01
检测结果(Detection Results)
2023.1.6-M-SUREM-il-6.skax
2023/1/16 11:43:00
标准曲线 1(Standard Curve 1)
拟合类型: 线性回归(Fitting Type: Linear Regression)
利用外推法: 否(Extrapolation Used: No)
通过原点的力线: 否(Line through Origin: No)
浓度转化: 线性(Concentration Conversion: Linear)
信号转换: 线性(Signal Conversion: Linear)
波长：450 nm(Wavelength: 450 nm)
样本组：组 1(Sample Group: Group 1)
板 1(Plate 1)
Standard Curve	y = 0.0165103x + 0.0410183
浓度 [pg/ml](Concentration[pg/ml])	标准曲线(Standard Sample Concentration)		MOCK	PBS		LV-Vector		LV-EP364R
A	163.665	Diluted concentration	16.0399	15.3117	15.5098	16.4434	16.3614	25.8128	24.0845
B	140.887		15.8177	16.9814	16.8841	11.2481	11.4113	30.8202	32.8974
C	91.3444		16.1991	16.5482	16.4613	15.2617	16.2241	28.3733	28.2937
D	32.0219		15.0965	15.2312	15.775	16.5823	16.2729	29.7923	25.6541
E	14.1851		14.6313	17.7069	17.7145	16.8068	17.6905	25.4607	26.6305
F	6.1727		15.0906	16.0406	15.4388	16.058	15.7508	26.3345	28.0577
G	1.3693		17.9855	15.4203	15.8334	17.2336	16.8543	26.1104	26.4121
H	2.0782		16.4038	15.1951	14.4889	16.2094	16.6687	36.6032	28.2061
			MOCK	PBS		LV-Vector		LV-EP364R
		Concentration prior to dilution	48.1197	45.9351	46.5294	49.3302	49.0842	77.4384	72.2535
			47.4531	50.9442	50.6523	33.7443	34.2339	92.4606	98.6922
			48.5973	49.6446	49.3839	45.7851	48.6723	85.1199	84.8811
			45.2895	45.6936	47.325	49.7469	48.8187	89.3769	76.9623
			43.8939	53.1207	53.1435	50.4204	53.0715	76.3821	79.8915
			45.2718	48.1218	46.3164	48.174	47.2524	79.0035	84.1731
			53.9565	46.2609	47.5002	51.7008	50.5629	78.3312	79.2363
			49.2114	45.5853	43.4667	48.6282	50.0061	109.81	84.6183
Autoloading range A1 - M96
