# Supplementary material for: African swine fever virus pEP364R acts as an important inflammatory-inducing factor to activate NLRP3 inflammasome-mediated pyroptosis by regulating DDX3X
Source: PLoS Pathog. 2026 Feb 25;22(2):e1013874. doi: 10.1371/journal.ppat.1013874 (PMC12952717; doi:10.1371/journal.ppat.1013874)
Supplement: S17 Data — (ZIP) [file ppat.1013874.s028.zip › S17_Data/FigS4/B/MICE SERUM-TNF-ELISA.xlsx]

## Sheet: 标准曲线 1_01
检测结果(Detection Results)
20221226-tnf-a.skax
2022/12/26 15:08:03
标准曲线 1(Standard Curve 1)
拟合类型: 线性回归(Fitting Type: Linear Regression)
利用外推法: 否(Extrapolation Used: No)
通过原点的力线: 否(Line through Origin: No)
浓度转化: 线性(Concentration Conversion: Linear)
信号转换: 线性(Signal Conversion: Linear)
波长：450 nm(Wavelength: 450 nm)
样本组：组 1(Sample Group: Group 1)
板 1(Plate 1)
Standard Curve	y = 0.000535792x + 0.0820941
浓度 [pg/ml](Concentration[pg/ml])	标准曲线(Standard Sample Concentration)		Mock	PBS		LV-Vector		LV-EP364R
A	1957.88	Diluted concentration	92.3269	90.3016	98.9299	150.775	138.837	819.788	822.485
B	1053.31		94.7297	129.589	125.978	117.927	150.914	807.977	758.299
C	552.326		110.027	73.5917	71.9381	244.322	165.467	958.267	886.612
D	286.969		176.04	85.2418	80.0345	188.73	266.502	879.173	790.562
E	114.832		119.611	118.415	118.186	231.911	225.63	1342.62	1243.7
F	26.3869		139.863	172.322	167.621	129.801	159.673	1548.59	1559.85
G	1.1478		125.99	144.485	108.193	151.485	175.281	1014.96	1493.95
H	< 最小值(< Minimum Value)		119.413		297.106	98.8787	150.512	> 最大值(> Maximum Value)	> 最大值(> Maximum Value)
			Mock	PBS		LV-Vector		LV-EP364R
		Concentration prior to dilution	131.896	129.002	141.328	215.392	198.339	1171.13	1174.98
			135.328	185.127	179.968	168.468	215.592	1154.25	1083.28
			157.181	105.131	102.769	349.032	236.381	1368.95	1266.59
			251.486	121.774	114.335	269.614	380.718	1255.96	1129.37
			170.872	169.164	168.836	331.301	322.329	1918.04	1776.72
			199.804	246.175	239.458	185.43	228.105	2212.26	2228.36
			179.986	206.407	154.561	216.407	250.402	1449.94	2134.22
			170.59		424.437	141.255	215.018	#VALUE!	#VALUE!
Autoloading range A1 - M96
