# Supplementary material for: African swine fever virus pEP364R acts as an important inflammatory-inducing factor to activate NLRP3 inflammasome-mediated pyroptosis by regulating DDX3X
Source: PLoS Pathog. 2026 Feb 25;22(2):e1013874. doi: 10.1371/journal.ppat.1013874 (PMC12952717; doi:10.1371/journal.ppat.1013874)
Supplement: S18 Data — (ZIP) [file ppat.1013874.s029.zip]

Archive with 6 entries (4 files):
- S18_Data/
- S18_Data/FigS5/
- S18_Data/FigS5/ASFV+shEP364R-Actin.mscn
- S18_Data/FigS5/ASFV+shEP364R-p-ikb,a.mscn
- S18_Data/FigS5/ASFV+shEP364R-p-p65.mscn
- S18_Data/FigS5/ASFV+shEP364R-P72.mscn
