# Supplementary material for: African swine fever virus pEP364R acts as an important inflammatory-inducing factor to activate NLRP3 inflammasome-mediated pyroptosis by regulating DDX3X
Source: PLoS Pathog. 2026 Feb 25;22(2):e1013874. doi: 10.1371/journal.ppat.1013874 (PMC12952717; doi:10.1371/journal.ppat.1013874)
Supplement: S19 Data — (ZIP) [file ppat.1013874.s030.zip]

Archive with 13 entries (9 files):
- S19_Data/
- S19_Data/FigS7/
- S19_Data/FigS7/A/
- S19_Data/FigS7/A/siDDX3X+shEP364R+ASFV/
- S19_Data/FigS7/A/siDDX3X+shEP364R+ASFV/siDDX3X+shEP364R+ASFV-ACTIN.mscn
- S19_Data/FigS7/A/siDDX3X+shEP364R+ASFV/siDDX3X+shEP364R+ASFV-Caspase-1.mscn
- S19_Data/FigS7/A/siDDX3X+shEP364R+ASFV/siDDX3X+shEP364R+ASFV-DDX3X.mscn
- S19_Data/FigS7/A/siDDX3X+shEP364R+ASFV/siDDX3X+shEP364R+ASFV-GSDMD.mscn
- S19_Data/FigS7/A/siDDX3X+shEP364R+ASFV/siDDX3X+shEP364R+ASFV-IL-1.mscn
- S19_Data/FigS7/A/siDDX3X+shEP364R+ASFV/siDDX3X+shEP364R+ASFV-P72.mscn
- S19_Data/FigS7/A/siDDX3X+shEP364R+ASFV/siDDX3X+shEP364R-ASFV-GSDMD.mscn
- S19_Data/FigS7/A/siDDX3X+shEP364R-ELISA-IL-1.pzfx
- S19_Data/FigS7/A/siDDX3X+shEP364R-ELISA-IL-1.xlsx
