# Supplementary material for: African swine fever virus pEP364R acts as an important inflammatory-inducing factor to activate NLRP3 inflammasome-mediated pyroptosis by regulating DDX3X
Source: PLoS Pathog. 2026 Feb 25;22(2):e1013874. doi: 10.1371/journal.ppat.1013874 (PMC12952717; doi:10.1371/journal.ppat.1013874)
Supplement: S19 Data — (ZIP) [file ppat.1013874.s030.zip › S19_Data/FigS7/A/siDDX3X+shEP364R-ELISA-IL-1.xlsx]

## Sheet: 标准曲线 1_01
检测结果(Detection Results)
20250219-si+ASFV.skax
2025/2/19 13:37:48
标准曲线 1(Standard Curve 1)
拟合类型: 线性回归(Fitting Type: Linear Regression)
利用外推法: 否(Extrapolation Used: No)
通过原点的力线: 否(Line through Origin: No)
浓度转化: 线性(Concentration Conversion: Linear)
信号转换: 线性(Signal Conversion: Linear)
波长：450 nm(Wavelength: 450 nm)
样本组：组 1(Sample Group: Group 1)
板 1(Plate 1)
信号(Signal)	(Standard Samples Absorbance Values)
A	3.5491				0.3444	0.3247	0.3124	Mock	siNC+shNC
B	2.2523				0.6346	0.6301	0.6345	LPS+Nig
C	1.298				0.3812	0.4356	0.50124	ASFV
D	0.7645				0.32174	0.32262	0.3249	Mock	siDDX3X+shEP364R
E	0.4926				0.32822	0.328064	0.3212	LPS+Nig
F	0.338				0.32037	0.32142	0.32134	ASFV
G	0.2662
H	0.2356
Standard Curve	y = 0.000851801x + 0.301053
浓度 [pg/ml](Concentration[pg/ml])	标准曲线(Standard Sample Concentration)
A	3813.09				50.8886	27.7612	13.3212	Mock	siNC+shNC
B	2290.78				391.579	386.296	391.461	LPS+Nig
C	1170.35				94.0912	157.956	235.016	ASFV
D	544.109				24.2862	25.3193	27.996	Mock	siDDX3X+shEP364R
E	224.857				31.8936	31.7105	23.6522	LPS+Nig
F	43.3218				22.6778	23.9105	23.8166	ASFV
G	< 最小值(< Minimum Value)
H	< 最小值(< Minimum Value)
Autoloading range A1 - M96
