# Supplementary material for: African swine fever virus pEP364R acts as an important inflammatory-inducing factor to activate NLRP3 inflammasome-mediated pyroptosis by regulating DDX3X
Source: PLoS Pathog. 2026 Feb 25;22(2):e1013874. doi: 10.1371/journal.ppat.1013874 (PMC12952717; doi:10.1371/journal.ppat.1013874)
Supplement: S20 Data — (ZIP) [file ppat.1013874.s031.zip]

Archive with 21 entries (15 files):
- S20_Data/
- S20_Data/FigS8/
- S20_Data/FigS8/A/
- S20_Data/FigS8/A/EP364R+RK-33-ELISA-IL-1.pzfx
- S20_Data/FigS8/A/EP364R+RK-33-ELISA-IL-1.xlsx
- S20_Data/FigS8/B/
- S20_Data/FigS8/B/EP364R+RK-33-ELISA-IL-1.pzfx
- S20_Data/FigS8/B/EP364R+RK-33-ELISA-IL-1.xlsx
- S20_Data/FigS8/C/
- S20_Data/FigS8/C/EP364R+RK-33--Caspase-1.mscn
- S20_Data/FigS8/C/EP364R+RK-33--Flag.mscn
- S20_Data/FigS8/C/EP364R+RK-33--GSDMD.mscn
- S20_Data/FigS8/C/EP364R+RK-33-Actin.mscn
- S20_Data/FigS8/C/EP364R+RK-33-DDX3X.mscn
- S20_Data/FigS8/C/EP364R+RK-33-IL-1.mscn
- S20_Data/FigS8/D/
- S20_Data/FigS8/D/EP364R+RK-33--Actin.mscn
- S20_Data/FigS8/D/EP364R+RK-33--ASC Oligo.mscn
- S20_Data/FigS8/D/EP364R+RK-33--DDX3X .mscn
- S20_Data/FigS8/D/EP364R+RK-33-ASC.mscn
- S20_Data/FigS8/D/EP364R+RK-33-Flag .mscn
