# Supplementary material for: African swine fever virus pEP364R acts as an important inflammatory-inducing factor to activate NLRP3 inflammasome-mediated pyroptosis by regulating DDX3X
Source: PLoS Pathog. 2026 Feb 25;22(2):e1013874. doi: 10.1371/journal.ppat.1013874 (PMC12952717; doi:10.1371/journal.ppat.1013874)
Supplement: S20 Data — (ZIP) [file ppat.1013874.s031.zip › S20_Data/FigS8/A/EP364R+RK-33-ELISA-IL-1.xlsx]

## Sheet: 吸光度 1_01
检测结果(Detection Results)
20240607-elisa-il-1.skax
2024/6/7 13:05:04
吸光度 1(Absorbance 1)
波长：450 nm(Wavelength: 450 nm)
板 1(Plate 1)
Standard Curve	y = 0.0039923x + 0.139336
吸光值(Absorbance)
A	0.1132	0.1089	0.1071	Mock	DMSO
B	0.1675	0.1479	0.1564	LPS+Nig
C	0.1572	0.158	0.1614	EP364R
D	0.1205	0.1112	0.1297	Mock	RK-33
E	0.1421	0.1562	0.1667	LPS+Nig
F	0.1459	0.1678	0.1601	EP364R
G
H
浓度 [pg/ml](Concentration[pg/ml])	Diluted concentration
A	0.566	0.5445	0.5355	Mock	DMSO
B	0.8375	0.7395	0.782	LPS+Nig
C	0.786	0.79	0.807	EP364R
D	0.6025	0.556	0.6485	Mock	RK-33
E	0.7105	0.781	0.8335	LPS+Nig
F	0.7295	0.839	0.8005	EP364R
G
H
	Concentration prior to dilution
	106.872	101.486	99.232	Mock	DMSO
	174.878	150.33	160.976	LPS+Nig
	161.978	162.98	167.238	EP364R
	116.014	104.367	127.537	Mock	RK-33
	143.066	160.725	173.876	LPS+Nig
	147.826	175.253	165.61	EP364R
Autoloading range A1 - M28
