# Supplementary material for: African swine fever virus pEP364R acts as an important inflammatory-inducing factor to activate NLRP3 inflammasome-mediated pyroptosis by regulating DDX3X
Source: PLoS Pathog. 2026 Feb 25;22(2):e1013874. doi: 10.1371/journal.ppat.1013874 (PMC12952717; doi:10.1371/journal.ppat.1013874)
Supplement: S20 Data — (ZIP) [file ppat.1013874.s031.zip › S20_Data/FigS8/B/EP364R+RK-33-ELISA-IL-1.xlsx]

## Sheet: 吸光度 1_01
检测结果
20240612--il-1-rk-33.skax
2024/6/12 12:56:34
吸光度 1(Absorbance 1)
波长：450 nm(Wavelength: 450 nm)
板 1(Plate 1)
Standard Curve	y = 0.00176463x + 0.205306
吸光值(Absorbance)
A	0.1171	0.1017	0.1089	Mock	DMSO
B	0.162	0.2046	0.158	LPS+Nig
C	0.1296	0.1276	0.1286	EP364R
D	0.1156	0.1133	0.1101	Mock	RK-33
E	0.1602	0.191	0.192	LPS+Nig
F	0.131	0.1199	0.124	EP364R
G
H
浓度 [pg/ml](Concentration[pg/ml])	Diluted concentration
A	0.7026	0.6102	0.6534	Mock	DMSO
B	0.972	1.2276	0.948	LPS+Nig
C	0.7776	0.7656	0.7716	EP364R
D	0.6936	0.6798	0.6606	Mock	RK-33
E	0.9612	1.146	1.152	LPS+Nig
F	0.786	0.7194	0.744	EP364R
G
H
	Concentration prior to dilution
	281.812	229.45	253.931	Mock	DMSO
	434.479	579.325	420.878	LPS+Nig
	324.314	317.514	320.914	EP364R
	276.712	268.891	258.011	Mock	RK-33
	428.358	533.083	536.483	LPS+Nig
	329.074	291.332	305.273	EP364R
