# Supplementary material for: African swine fever virus pEP364R acts as an important inflammatory-inducing factor to activate NLRP3 inflammasome-mediated pyroptosis by regulating DDX3X
Source: PLoS Pathog. 2026 Feb 25;22(2):e1013874. doi: 10.1371/journal.ppat.1013874 (PMC12952717; doi:10.1371/journal.ppat.1013874)
Supplement: S21 Data — (ZIP) [file ppat.1013874.s032.zip]

Archive with 47 entries (33 files):
- S21_Data/
- S21_Data/FigS10/
- S21_Data/FigS10/C/
- S21_Data/FigS10/C/ASFV+HAMNO.pzfx
- S21_Data/FigS10/C/ASFV+HAMNO.xlsx
- S21_Data/FigS10/D/
- S21_Data/FigS10/D/-cck-8.pzfx
- S21_Data/FigS10/D/-cck-8.xlsx
- S21_Data/FigS10/H/
- S21_Data/FigS10/H/ASFV+HAMNO-quantitive qPCR.pzfx
- S21_Data/FigS10/H/ASFV+HAMNO-quantitive qPCR.xlsx
- S21_Data/FigS10/H/WB/
- S21_Data/FigS10/H/WB/ASFV+HAMNO--ACTIN.mscn
- S21_Data/FigS10/H/WB/ASFV+HAMNO--P72.mscn
- S21_Data/FigS10/J/
- S21_Data/FigS10/J/ASFV+HAMNO-quantitive qPCR.pzfx
- S21_Data/FigS10/J/ASFV+HAMNO-quantitive qPCR.xlsx
- S21_Data/FigS10/J/WB/
- S21_Data/FigS10/J/WB/ASFV+HAMNO--ACTIN.mscn
- S21_Data/FigS10/J/WB/ASFV+HAMNO--P72.mscn
- S21_Data/FigS10/L/
- S21_Data/FigS10/L/ASFV_HAMNO-ELISA-IL-1.pzfx
- S21_Data/FigS10/L/ASFV_HAMNO-ELISA-IL-1.xlsx
- S21_Data/FigS10/L/WB/
- S21_Data/FigS10/L/WB/ASFV+HAMNO-Actin.mscn
- S21_Data/FigS10/L/WB/ASFV+HAMNO-Caspase-1.mscn
- S21_Data/FigS10/L/WB/ASFV+HAMNO-GSDMD.mscn
- S21_Data/FigS10/L/WB/ASFV+HAMNO-IL-1.mscn
- S21_Data/FigS10/L/WB/ASFV+HAMNO-P72.mscn
- S21_Data/FigS10/M/
- S21_Data/FigS10/M/EP364R+HAMNO-ELISA-IL-1.pzfx
- S21_Data/FigS10/M/EP364R+HAMNO-ELISA-IL-1.xlsx
- S21_Data/FigS10/M/WB/
- S21_Data/FigS10/M/WB/EP364R+HAMNO-Actin.mscn
- S21_Data/FigS10/M/WB/EP364R+HAMNO-Caspase-1.mscn
- S21_Data/FigS10/M/WB/EP364R+HAMNO-Flag.mscn
- S21_Data/FigS10/M/WB/EP364R+HAMNO-GSDMD.mscn
- S21_Data/FigS10/M/WB/EP364R+HAMNO-IL-1.mscn
- S21_Data/FigS10/N/
- S21_Data/FigS10/N/ASFV+HAMNO-qPCR-IL-1,IL18,TNF.xlsx
- S21_Data/FigS10/N/ASFV+HAMNO-qPCR-IL1,IL18,TNF.pzfx
- S21_Data/FigS10/N/EP364R+HAMNO-qPCR-IL-1,IL-18,TNF.xlsx
- S21_Data/FigS10/N/EP364R+HAMNO-qPCR-IL-1,IL18,TNF.pzfx
- S21_Data/FigS10/O/
- S21_Data/FigS10/O/EP364R+DMSO,HAMNO-Input,IP-Flag.mscn
- S21_Data/FigS10/O/EP364R+DMSO,HAMNO-Input,IP-HA.mscn
- S21_Data/FigS10/O/EP364R+DMSO,HAMNO-Input,IP-Myc.mscn
