# Supplementary material for: African swine fever virus pEP364R acts as an important inflammatory-inducing factor to activate NLRP3 inflammasome-mediated pyroptosis by regulating DDX3X
Source: PLoS Pathog. 2026 Feb 25;22(2):e1013874. doi: 10.1371/journal.ppat.1013874 (PMC12952717; doi:10.1371/journal.ppat.1013874)
Supplement: S21 Data — (ZIP) [file ppat.1013874.s032.zip › S21_Data/FigS10/C/ASFV+HAMNO.xlsx]

## Sheet: Sheet1
				Standard Curve	y=(X-36.271)/(-3.3652)
				CT			化合物名称(Compound name)	ASFV copies (number/μl)
				36.27	36.26	36.26	Mock	0.000297159	0.00326875	0.00326875
				2.67	2.03	1.41	Untreated	9.98484	10.175	10.3593
				29.68	29.08	26.95	No.1	1.95858	2.13687	2.76982
				20.41	28.21	36.27	No.10	4.71324	2.3954
				29.75	28.83	20.05	No.11	1.93777	2.21116	4.82022
				23.58	28.93	29.54	No.3	3.77125	2.18145	2.00018
				20.19	27.34	28.89	No.4	4.77862	2.65393	2.19333
				29.6	27.99	28.16	No.5	1.98235	2.46077	2.41026
				32.43	28.16	24.04	No.2	1.14139	2.41026	3.63455
				31.63	29.14	28.4	No.6	1.37912	2.11904	2.33894
				23	23.39	27.67	No.7	3.9436	3.82771	2.55587
				30.88	29.65	27.48	HAMNO	1.60199	1.96749	2.61233
				28.58	24.01	26.63	No.8	2.28545	3.64347	2.86491
				26.78	27.26	32.65	No.9	2.82034	2.6777	1.07601
