# Supplementary material for: African swine fever virus pEP364R acts as an important inflammatory-inducing factor to activate NLRP3 inflammasome-mediated pyroptosis by regulating DDX3X
Source: PLoS Pathog. 2026 Feb 25;22(2):e1013874. doi: 10.1371/journal.ppat.1013874 (PMC12952717; doi:10.1371/journal.ppat.1013874)
Supplement: S21 Data — (ZIP) [file ppat.1013874.s032.zip › S21_Data/FigS10/D/-cck-8.xlsx]

## Sheet: 吸光度 1_01
检测结果(Detection Results)
20250527-cck8.skax
2025-05-27 17:14:59
吸光度 1(Absorbance 1)
波长：450 nm(Wavelength: 450 nm)
板 1
吸光值(Absorbance)			1	2	3	4	5	6	7	8	9	10	11	12
		Compound name	No.1	No.6	No.2	No.3	No.4	No.9	No.5	No.7	No.8	No.10	No.11	HAMNO
A			0.4112	0.3494	0.2981	0.3346	0.3146	0.3419	0.4069	0.4569	0.3302	0.4222	0.436	0.418
B			0.384	0.2869	0.3959	0.27	0.2764	0.355	0.4035	0.3369	0.289	0.3025	0.2917	0.4315
C			0.346	0.2593	0.4027	0.2401	0.2393	0.3268	0.4084	0.3342	0.2579	0.3035	0.3044	0.4409
			Mock
D			0.4189
E			0.4361	0.4239	0.4276	0.4397	0.1414	0.2797	0.0391	Blank hole
F			0.4485
Cell Viability (%)			No.1	No.6	No.2	No.3	No.4	No.9	No.5	No.7	No.8	No.10	No.11	HAMNO
A			97.9726	81.7009	68.1938	77.8041	72.5382	73.9619	96.8404	99.7374	76.6456	91.4538	96.9468	99.763
B			86.8766	62.4181	89.8741	58.1612	59.7733	79.5718	91.7884	75.0126	62.9471	66.3476	63.6272	98.8413
C			74.9634	53.786	88.8129	49.0962	48.9008	70.2736	90.2052	72.0811	53.4441	58.9521	64.8021	98.1436
			Mock
D			100
E			100
F			100
Autoloading range A1 - M28
