# Supplementary material for: African swine fever virus pEP364R acts as an important inflammatory-inducing factor to activate NLRP3 inflammasome-mediated pyroptosis by regulating DDX3X
Source: PLoS Pathog. 2026 Feb 25;22(2):e1013874. doi: 10.1371/journal.ppat.1013874 (PMC12952717; doi:10.1371/journal.ppat.1013874)
Supplement: S21 Data — (ZIP) [file ppat.1013874.s032.zip › S21_Data/FigS10/H/ASFV+HAMNO-quantitive qPCR.xlsx]

## Sheet: Sheet1
		CT
Mock		36.27	36.26	36.27	HAMNO	Mock
0uM		18.14	18.76	18.99		0uM
10uM		28.09	28.61	28.1		10uM
20uM		29.87	29.86	30.57		20uM
30uM		32.02	32.08	32.58		30uM
		Log10 HAD50/ml
		0.000297159	0.00326875	0.000297159	HAMNO	Mock
		5.38779	5.20355	5.13521		0uM
		2.43106	2.27654	2.42809		10uM
		1.90212	1.90509	1.6941		20uM
		1.26322	1.24539	1.09681		30uM
