# Supplementary material for: African swine fever virus pEP364R acts as an important inflammatory-inducing factor to activate NLRP3 inflammasome-mediated pyroptosis by regulating DDX3X
Source: PLoS Pathog. 2026 Feb 25;22(2):e1013874. doi: 10.1371/journal.ppat.1013874 (PMC12952717; doi:10.1371/journal.ppat.1013874)
Supplement: S21 Data — (ZIP) [file ppat.1013874.s032.zip › S21_Data/FigS10/J/ASFV+HAMNO-quantitive qPCR.xlsx]

## Sheet: Sheet1
		CT
		-4	-2	0	2	4	8
		33.14	33.05	32.15	30.55	29.46	26.44
		33.57	33.11	32.45	30.21	29.45	26.39
		33.57	33.56	32.47	30.11	29.42	26.22
		Log10 HAD50/ml
		-4	-2	0	2	4	8
		0.930405	0.95715	1.22459	1.70005	2.02395	2.92137
		0.802627	0.93932	1.13545	1.80108	2.02692	2.93623
		0.802627	0.805598	1.1295	1.8308	2.03584	2.98675
