# Supplementary material for: African swine fever virus pEP364R acts as an important inflammatory-inducing factor to activate NLRP3 inflammasome-mediated pyroptosis by regulating DDX3X
Source: PLoS Pathog. 2026 Feb 25;22(2):e1013874. doi: 10.1371/journal.ppat.1013874 (PMC12952717; doi:10.1371/journal.ppat.1013874)
Supplement: S21 Data — (ZIP) [file ppat.1013874.s032.zip › S21_Data/FigS10/L/ASFV_HAMNO-ELISA-IL-1.xlsx]

## Sheet: Sheet1
软件版本	Software Version	3.08.01
实验文件路径:	Experiment File Path:	E:\LQ\20251129-il-1-h-2.xpt
方案文件路径:	Protocol File Path:	E:\LQ\20251129-il-h.prt
板编号	Board Number	板 1(Plate 1)
日期	Date	2025-11-29
时间	Time	15:42:20
检测仪类型:	Detector Type:	Synergy HTX
检测仪序列号:	Detector Serial Number:	14101421
检测类型	Test Type	检测仪（Detector）
程序详细信息	Programme Details
板类型	Board Type	96 WELL PLATE
完成后弹出板	Eject Board Upon Completion
检测	Detection	吸收光 终点	Absorbance Endpoint
		全板	Full plate
		波长: 450	Wavelength: 450 nm
		检测速度: 正常, 延迟: 100 msec, 测量值/数据点: 8	Detection speed: Normal, Delay: 100 msec, Measurements/data points: 8
布局	Layout
			1	2	3	4	5	6	7	8	9	10	11	12
		A	SPL1	SPL4	SPL7	Mock									孔 ID
															浓度/稀释度
		B	SPL2	SPL5	SPL8	ASFV+DMSO									孔 ID
															浓度/稀释度
		C	SPL3	SPL6	SPL9	ASFV+HAMNO									孔 ID
															浓度/稀释度
		D													孔 ID
															浓度/稀释度
		E													孔 ID
															浓度/稀释度
		F													孔 ID
															浓度/稀释度
		G													孔 ID
															浓度/稀释度
		H													孔 ID
															浓度/稀释度
信号	Signal		1	2	3	4	5	6	7	8	9	10	11	12
		A	0.265	0.37	0.2975	Mock									450
		B	0.6195	0.648	0.702	ASFV+DMSO									450
		C	0.372	0.42	0.45	ASFV+HAMNO									450
		D													450
		E													450
		F													450
		G													450
		H													450
Standard Curve	y = 0.00176463x + 0.205306
浓度 [pg/ml]	Concentration[pg/ml]		33.8281	93.3306	52.2455	Mock
			234.72	250.871	281.472	ASFV+DMSO
			94.464	121.665	138.666	ASFV+HAMNO
