# Supplementary material for: African swine fever virus pEP364R acts as an important inflammatory-inducing factor to activate NLRP3 inflammasome-mediated pyroptosis by regulating DDX3X
Source: PLoS Pathog. 2026 Feb 25;22(2):e1013874. doi: 10.1371/journal.ppat.1013874 (PMC12952717; doi:10.1371/journal.ppat.1013874)
Supplement: S21 Data — (ZIP) [file ppat.1013874.s032.zip › S21_Data/FigS10/M/EP364R+HAMNO-ELISA-IL-1.xlsx]

## Sheet: Sheet1
软件版本	Software Version	3.08.01
实验文件路径:	Experiment File Path:	E:\LQ\20251129-il-1-h-2.xpt
方案文件路径:	Protocol File Path:	E:\LQ\20251129-il-h.prt
板编号	Board Number	板 1(Plate 1)
日期	Date	2025-11-29
时间	Time	15:42:20
检测仪类型:	Detector Type:	Synergy HTX
检测仪序列号:	Detector Serial Number:	14101421
检测类型	Test Type	检测仪（Detector）
程序详细信息	Programme Details
板类型	Board Type	96 WELL PLATE
完成后弹出板	Eject Board Upon Completion
检测	Detection	吸收光 终点	Absorbance Endpoint
		全板	Full plate
		波长: 450	Wavelength: 450 nm
		检测速度: 正常, 延迟: 100 msec, 测量值/数据点: 8	Detection speed: Normal, Delay: 100 msec, Measurements/data points: 8
布局	Layout		1	2	3	4	5	6	7	8	9	10	11	12
		A		SPL1	SPL4	SPL7	Mock			STD1	Reference material				孔 ID	Hole ID
										270					浓度/稀释度	Concentration/Dilution
		B		SPL2	SPL5	SPL8	EP364R+DMSO			STD2					孔 ID	Hole ID
										180					浓度/稀释度	Concentration/Dilution
		C		SPL3	SPL6	SPL9	EP364R+HAMNO			STD3					孔 ID	Hole ID
										120					浓度/稀释度	Concentration/Dilution
		D								STD4					孔 ID	Hole ID
										60					浓度/稀释度	Concentration/Dilution
		E								STD5					孔 ID	Hole ID
										30					浓度/稀释度	Concentration/Dilution
		F								STD6					孔 ID	Hole ID
										15					浓度/稀释度	Concentration/Dilution
		G								STD7					孔 ID	Hole ID
										7.5					浓度/稀释度	Concentration/Dilution
		H								STD8					孔 ID	Hole ID
										0					浓度/稀释度	Concentration/Dilution
信号	Signal		1	2	3	4	5	6	7	8	9	10	11	12
		A		0.28	0.276	0.28	Mock			0.529	(Standard Samples Absorbance Values)				450
		B		0.448	0.502	0.476	EP364R+DMSO			0.346					450
		C		0.3015	0.297	0.306	EP364R+HAMNO			0.305					450
		D								0.302					450
		E								0.257					450
		F								0.236					450
		G								0.214					450
		H								0.202					450
浓度 [pg/ml]	Concentration[pg/ml]		1	2	3	4	5	6	7	8	9	10	11	12
		A		67.3077	63.4615	67.3077	Mock			>283.500	标准曲线(Standard Sample Concentration)				[浓度]	Concentration
		B		228.846	280.769	255.769	EP364R+DMSO			130.627					[浓度]	Concentration
		C		87.9808	83.6538	92.3077	EP364R+HAMNO			91.311					[浓度]	Concentration
		D								87.938					[浓度]	Concentration
		E								45.154					[浓度]	Concentration
		F								24.725					[浓度]	Concentration
		G								3.14					[浓度]	Concentration
		H								<0.000					[浓度]	Concentration
		曲线名称	曲线公式	A	B	R2	拟合 F 概率
		标准曲线	Y=A*X+B	0.00104	0.21	0.94	?????
