# Supplementary material for: African swine fever virus pEP364R acts as an important inflammatory-inducing factor to activate NLRP3 inflammasome-mediated pyroptosis by regulating DDX3X
Source: PLoS Pathog. 2026 Feb 25;22(2):e1013874. doi: 10.1371/journal.ppat.1013874 (PMC12952717; doi:10.1371/journal.ppat.1013874)
Supplement: S21 Data — (ZIP) [file ppat.1013874.s032.zip › S21_Data/FigS10/N/ASFV+HAMNO-qPCR-IL-1,IL18,TNF.xlsx]

## Sheet: Sheet1
	Original Data				Average value
GAPDH	Mock	32.96	33.59	33.98	33.51
	ASFV	24.52	34.27	34.02	30.9367
	ASFV+HAMNO	34.37	34.43	34.28	34.36
	Original Data				ΔCt			ΔΔCt			2^(-ΔΔCt)			Mock Normalization
							Average value	-2.99667					Average value	1.02612
IL-1	Mock	30.98	30.36	30.2	-2.53	-3.15	-3.31	0.466667	-0.153333	-0.313333	0.723635	1.11214	1.24258		1
	ASFV	22.58	22.28	22.36	-8.35667	-8.65667	-8.57667	-5.36	-5.66	-5.58	41.0696	50.5626	47.8352		40.0244	49.2758	46.6177
	ASFV+HAMNO	27.57	27.54	27.65	-6.79	-6.82	-6.71	-3.79333	-3.82333	-3.71333	13.8646	14.1559	13.1167		13.5117	13.7956	12.7829
							Average value	2.39					Average value	1.37883
IL-18	Mock	34.53	37.58	35.59	1.02	4.07	2.08	-1.37	1.68	-0.31	2.58471	0.312083	1.23971		1
	ASFV	26.89	26.79	26.78	-4.04667	-4.14667	-4.15667	-6.43667	-6.53667	-6.54667	86.6223	92.8395	93.4852		62.823	67.332	93.4852
	ASFV+HAMNO	31.71	31.15	31.34	-2.65	-3.21	-3.02	-5.04	-5.6	-5.41	32.8996	48.5029	42.5179		23.8605	35.1768	30.8362
							Average value	-2.75					Average value	1.03065
TNF	Mock	31.19	30.77	30.32	-2.32	-2.74	-3.19	0.43	0.01	-0.44	0.742262	0.993092	1.3566		1
	ASFV	25.42	25.06	25.59	-5.51667	-5.87667	-5.34667	-2.76667	-3.12667	-2.59667	6.80534	8.73415	6.04887		6.60294	8.47438	5.86897
	ASFV+HAMNO	30.46	30.51	30.6	-3.9	-3.85	-3.76	-1.15	-1.1	-1.01	2.21914	2.14355	2.01391		2.15314	2.0798	1.95401
