# Supplementary material for: African swine fever virus pEP364R acts as an important inflammatory-inducing factor to activate NLRP3 inflammasome-mediated pyroptosis by regulating DDX3X
Source: PLoS Pathog. 2026 Feb 25;22(2):e1013874. doi: 10.1371/journal.ppat.1013874 (PMC12952717; doi:10.1371/journal.ppat.1013874)
Supplement: S21 Data — (ZIP) [file ppat.1013874.s032.zip › S21_Data/FigS10/N/EP364R+HAMNO-qPCR-IL-1,IL-18,TNF.xlsx]

## Sheet: Sheet1
	Original Data				Average value
GAPDH	Mock	32.96	33.59	33.98	33.51
	EP364R	33.9	34.72	30.95	33.19
	EP364R+HAMNO	27.83	27.89	27.67	27.7967
	Original Data				ΔCt			ΔΔCt			2^(-ΔΔCt)			Mock Normalization
							Average value	-2.99667					Average value	1.02612
IL-1	Mock	30.98	30.36	30.2	-2.53	-3.15	-3.31	0.466667	-0.153333	-0.313333	0.723635	1.11214	1.24258		1
	EP364R	23.35	23.55	23.77	-9.84	-9.64	-9.42	-6.84333	-6.64333	-6.42333	114.828	99.9638	85.8254		111.906	97.4196	83.6411
	EP364R+HAMNO	20.39	20.18	20.18	-7.40667	-7.61667	-7.61667	-4.41	-4.62	-4.62	21.259	24.59	24.59		20.7179	23.9642	23.9642
							Average value	2.39					Average value	1.37883
IL-18	Mock	34.53	37.58	35.59	1.02	4.07	2.08	-1.37	1.68	-0.31	2.58471	0.312083	1.23971		1
	EP364R	30.23	30.26	30.22	-2.96	-2.93	-2.97	-5.35	-5.32	-5.36	40.7859	39.9466	41.0696		29.5801	28.9713	29.7858
	EP364R+HAMNO	27.08	27.05	27.21	-0.716667	-0.746667	-0.586667	-3.10667	-3.13667	-2.97667	8.6139	8.7949	7.87165		6.24724	6.37851	5.70893
							Average value	-2.75					Average value	1.03065
TNF	Mock	31.19	30.77	30.32	-2.32	-2.74	-3.19	0.43	0.01	-0.44	0.742262	0.993092	1.3566		1
	EP364R	26.24	26.28	26.74	-6.95	-6.91	-6.45	-4.2	-4.16	-3.7	18.3792	17.8766	12.996		17.8326	17.3449	12.6095
	EP364R+HAMNO	23.49	23.1	23.34	-4.30667	-4.69667	-4.45667	-1.55667	-1.94667	-1.70667	2.94173	3.85483	3.26406		2.94173	3.74018	2.85424
